# Supplementary material for: Prognostic value of preoperative chemotherapy for thymic epithelial tumors: A propensity-matched analysis based on the SEER database
Source: Front Surg. 2023 Mar 17;10:1108699. doi: 10.3389/fsurg.2023.1108699 (PMC10063892; doi:10.3389/fsurg.2023.1108699)
Supplement: Supplementary file 1 [file Datasheet1.csv]

Age	Age at diagnosis	age at diagnosis	Sex	Year	PR	Race	race			ICD_O_3	Grade	WHO classification			Masaoka_Koga Stage	Stage	Stage					Extent of surgery	extent of surgery	Lymph Node Dissection		Surgery_Radiation.Sequence	surgery_Radiation Sequence	Cancer_direct surgery	Radiotherapy	Chemotherapy	Preoperative chemotherapy	surgery_systemic therapy Sequence			Time to treatment		Lymph node biopsy							tumor_size	Tumor_size	tumor_sizes	tumor_size		Vitalstatusdss
48	18-59years	45-49 years	Male	2016	Not PRCDA	Black	Black	Non-Spanish-Hispanic-Latino	Non-Hispanic Black	8072	Unknown	TCs	8072/3: Squamous cell carcinoma, large cell, nonkeratinizing, NOS	8072/3: Squamous cell carcinoma, large cell, nonkeratinizing, NOS	"I-IIA"	Localized only	Blank(s)	Blank(s)	Blank(s)	Blank(s)	Blank(s)	Incomplete excision	27	None	None; diagnosed at autopsy	no_radiation	no_radiation	Surgery performed	None/Unknown	No/Unknown	No preoperative chemotherapy	no_systemic therapy	Blank(s)	Blank(s)	0	0	Not performed	No	No	No	No	None; no lymph node metastases	None; no other metastases	40	"<80"	40	Blank(s)	Alive	0
48	18-59years	45-49 years	Male	2009	Not PRCDA	White	White	Non-Spanish-Hispanic-Latino	Non-Hispanic White	8246	Moderately differentiated; Grade II	NETs	8246/3: Neuroendocrine carcinoma, NOS	8246/3: Neuroendocrine carcinoma, NOS	"I-IIA"	Localized only	Blank(s)	Blank(s)	Blank(s)	Blank(s)	Blank(s)	Total/Radical excision	40	None	None; diagnosed at autopsy	no_radiation	no_radiation	Surgery performed	None/Unknown	No/Unknown	No preoperative chemotherapy	no_systemic therapy	Blank(s)	Blank(s)	1	0	Not performed	Blank(s)	Blank(s)	Blank(s)	Blank(s)	Blank(s)	Blank(s)	Blank(s)	"<80"	30	Blank(s)	Alive	0
79	60+years	75-79 years	Female	2011	Not PRCDA	White	White	Non-Spanish-Hispanic-Latino	Non-Hispanic White	8580	Unknown	"Ts,NOS"	8580/3: Thymoma, malignant, NOS	8580/3: Thymoma, malignant, NOS	"III/IV"	Distant site(s)/node(s) involved	Blank(s)	Blank(s)	Blank(s)	Blank(s)	Blank(s)	Incomplete excision	20	None	Non-primary surgical procedure to distant site	no_radiation	no_radiation	Surgery performed	None/Unknown	No/Unknown	No preoperative chemotherapy	no_systemic therapy	Blank(s)	Blank(s)	0	0	Not performed	No	No	No	Yes	Blank(s)	Blank(s)	Blank(s)	"<80"	45	Blank(s)	Alive	0
73	60+years	70-74 years	Female	2007	Not PRCDA	White	White	Non-Spanish-Hispanic-Latino	Non-Hispanic White	8580	Well differentiated; Grade I	"Ts,NOS"	8580/3: Thymoma, malignant, NOS	8580/3: Thymoma, malignant, NOS	"IIB"	Regional by direct extension only	Blank(s)	Blank(s)	Blank(s)	Blank(s)	Blank(s)	Incomplete excision	30	None	None; diagnosed at autopsy	PORT	Radiation after surgery	Surgery performed	Beam radiation	No/Unknown	No preoperative chemotherapy	no_systemic therapy	Blank(s)	Blank(s)	0	0	Not performed	Blank(s)	Blank(s)	Blank(s)	Blank(s)	Blank(s)	Blank(s)	Blank(s)	"<80"	40	Blank(s)	Breast	0
72	60+years	70-74 years	Male	2007	Not PRCDA	White	White	Non-Spanish-Hispanic-Latino	Non-Hispanic White	8582	Unknown	"Ts,A/AB"	8582/3: Thymoma, type AB, malignant	8582/3: Thymoma, type AB, malignant	"I-IIA"	Localized only	Blank(s)	Blank(s)	Blank(s)	Blank(s)	Blank(s)	Incomplete excision	30	None	None; diagnosed at autopsy	no_radiation	no_radiation	Surgery performed	None/Unknown	No/Unknown	No preoperative chemotherapy	no_systemic therapy	Blank(s)	Blank(s)	0	98	negative	Blank(s)	Blank(s)	Blank(s)	Blank(s)	Blank(s)	Blank(s)	Blank(s)	"<80"	57	Blank(s)	Alive	0
70	60+years	70-74 years	Female	2009	Not PRCDA	White	White	Non-Spanish-Hispanic-Latino	Non-Hispanic White	8584	Unknown	"Ts,B1/B2"	8584/3: Thymoma, type B2, malignant	8584/3: Thymoma, type B2, malignant	"III/IV"	Distant site(s)/node(s) involved	Blank(s)	Blank(s)	Blank(s)	Blank(s)	Blank(s)	Total/Radical excision	60	"Yes"	None; diagnosed at autopsy	no_radiation	no_radiation	Surgery performed	None/Unknown	No/Unknown	No preoperative chemotherapy	no_systemic therapy	Blank(s)	Blank(s)	2	2	negative	Blank(s)	Blank(s)	Blank(s)	Blank(s)	Blank(s)	Blank(s)	Blank(s)	"80+"	90	Blank(s)	Alive	0
60	60+years	60-64 years	Female	2008	Not PRCDA	Black	Black	Non-Spanish-Hispanic-Latino	Non-Hispanic Black	8586	Undifferentiated; anaplastic; Grade IV	TCs	8586/3: Thymic carcinoma, NOS	8586/3: Thymic carcinoma, NOS	"I-IIA"	Localized only	Blank(s)	Blank(s)	Blank(s)	Blank(s)	Blank(s)	Total/Radical excision	60	None	None; diagnosed at autopsy	no_radiation	no_radiation	Surgery performed	None/Unknown	No/Unknown	No preoperative chemotherapy	no_systemic therapy	Blank(s)	Blank(s)	0	0	Not performed	Blank(s)	Blank(s)	Blank(s)	Blank(s)	Blank(s)	Blank(s)	Blank(s)	"<80"	35	Blank(s)	Alive	0
53	18-59years	50-54 years	Male	2007	Not PRCDA	White	White	Non-Spanish-Hispanic-Latino	Non-Hispanic White	8580	Unknown	"Ts,NOS"	8580/3: Thymoma, malignant, NOS	8580/3: Thymoma, malignant, NOS	Unstaged	Unknown/unstaged/unspecified/DCO	Blank(s)	Blank(s)	Blank(s)	Blank(s)	Blank(s)	NOS	90	Unknown	None; diagnosed at autopsy	PORT	Radiation after surgery	Surgery performed	Beam radiation	No/Unknown	No preoperative chemotherapy	no_systemic therapy	Blank(s)	Blank(s)	Blank(s)	99	Not performed	Blank(s)	Blank(s)	Blank(s)	Blank(s)	Blank(s)	Blank(s)	Blank(s)	Unknown	Unknown	Blank(s)	Alive	0
72	60+years	70-74 years	Male	2013	Not PRCDA	White	White	Non-Spanish-Hispanic-Latino	Non-Hispanic White	8071	Moderately differentiated; Grade II	TCs	8071/3: Squamous cell carcinoma, keratinizing, NOS	8071/3: Squamous cell carcinoma, keratinizing, NOS	"I-IIA"	Localized only	Blank(s)	Blank(s)	Blank(s)	Blank(s)	Blank(s)	Total/Radical excision	40	None	None; diagnosed at autopsy	no_radiation	no_radiation	Surgery performed	None/Unknown	No/Unknown	No preoperative chemotherapy	no_systemic therapy	Blank(s)	Blank(s)	0	0	Not performed	No	No	No	No	Blank(s)	Blank(s)	Blank(s)	"<80"	58	Blank(s)	Alive	0
62	60+years	60-64 years	Female	2008	Not PRCDA	Black	Black	Non-Spanish-Hispanic-Latino	Non-Hispanic Black	8584	Unknown	"Ts,B1/B2"	8584/3: Thymoma, type B2, malignant	8584/3: Thymoma, type B2, malignant	"I-IIA"	Localized only	Blank(s)	Blank(s)	Blank(s)	Blank(s)	Blank(s)	Incomplete excision	27	None	None; diagnosed at autopsy	no_radiation	no_radiation	Surgery performed	None/Unknown	No/Unknown	No preoperative chemotherapy	no_systemic therapy	Blank(s)	Blank(s)	0	0	Not performed	Blank(s)	Blank(s)	Blank(s)	Blank(s)	Blank(s)	Blank(s)	Blank(s)	"<80"	53	Blank(s)	Alive	0
68	60+years	65-69 years	Female	2007	Not PRCDA	Black	Black	Non-Spanish-Hispanic-Latino	Non-Hispanic Black	8584	Moderately differentiated; Grade II	"Ts,B1/B2"	8584/3: Thymoma, type B2, malignant	8584/3: Thymoma, type B2, malignant	"I-IIA"	Localized only	Blank(s)	Blank(s)	Blank(s)	Blank(s)	Blank(s)	Total/Radical excision	40	"Yes"	None; diagnosed at autopsy	no_radiation	no_radiation	Surgery performed	None/Unknown	No/Unknown	No preoperative chemotherapy	no_systemic therapy	Blank(s)	Blank(s)	1	2	negative	Blank(s)	Blank(s)	Blank(s)	Blank(s)	Blank(s)	Blank(s)	Blank(s)	"80+"	110	Blank(s)	Alive	0
30	18-59years	30-34 years	Female	2007	Not PRCDA	Black	Black	Non-Spanish-Hispanic-Latino	Non-Hispanic Black	8586	Well differentiated; Grade I	TCs	8586/3: Thymic carcinoma, NOS	8586/3: Thymic carcinoma, NOS	"III/IV"	Distant site(s)/node(s) involved	Blank(s)	Blank(s)	Blank(s)	Blank(s)	Blank(s)	Total/Radical excision	60	None	None; diagnosed at autopsy	PORT	Radiation after surgery	Surgery performed	Radiation, NOS method or source not specified	No/Unknown	No preoperative chemotherapy	no_systemic therapy	Blank(s)	Blank(s)	0	0	Not performed	Blank(s)	Blank(s)	Blank(s)	Blank(s)	Blank(s)	Blank(s)	Blank(s)	"<80"	50	Blank(s)	Other Cause of Death	0
73	60+years	70-74 years	Female	2007	Not PRCDA	Other	Asian or Pacific Islander	Non-Spanish-Hispanic-Latino	Non-Hispanic Asian or Pacific Islander	8582	Unknown	"Ts,A/AB"	8582/3: Thymoma, type AB, malignant	8582/3: Thymoma, type AB, malignant	"IIB"	Regional by direct extension only	Blank(s)	Blank(s)	Blank(s)	Blank(s)	Blank(s)	Incomplete excision	27	"Yes"	None; diagnosed at autopsy	no_radiation	no_radiation	Surgery performed	None/Unknown	No/Unknown	No preoperative chemotherapy	no_systemic therapy	Blank(s)	Blank(s)	0	4	negative	Blank(s)	Blank(s)	Blank(s)	Blank(s)	Blank(s)	Blank(s)	Blank(s)	Unknown	Unknown	Blank(s)	Alive	0
64	60+years	60-64 years	Female	2007	Not PRCDA	Other	Asian or Pacific Islander	Non-Spanish-Hispanic-Latino	Non-Hispanic Asian or Pacific Islander	8586	Unknown	TCs	8586/3: Thymic carcinoma, NOS	8586/3: Thymic carcinoma, NOS	"IIB"	Regional by direct extension only	Blank(s)	Blank(s)	Blank(s)	Blank(s)	Blank(s)	Total/Radical excision	60	None	None; diagnosed at autopsy	no_radiation	no_radiation	Surgery performed	None/Unknown	Yes	No preoperative chemotherapy	Systemic therapy after surgery	Blank(s)	Blank(s)	0	0	Not performed	Blank(s)	Blank(s)	Blank(s)	Blank(s)	Blank(s)	Blank(s)	Blank(s)	"<80"	41	Blank(s)	Other Endocrine including Thymus	1
50	18-59years	50-54 years	Male	2007	Not PRCDA	White	White	Spanish-Hispanic-Latino	Hispanic (All Races)	8580	Unknown	"Ts,NOS"	8580/3: Thymoma, malignant, NOS	8580/3: Thymoma, malignant, NOS	"IIB"	Regional by both direct extension and lymph node involvement	Blank(s)	Blank(s)	Blank(s)	Blank(s)	Blank(s)	Total/Radical excision	40	"Yes"	None; diagnosed at autopsy	PORT	Radiation after surgery	Surgery performed	Beam radiation	Yes	Preoperative chemotherapy	Systemic therapy before surgery	Blank(s)	Blank(s)	1	1	negative	Blank(s)	Blank(s)	Blank(s)	Blank(s)	Blank(s)	Blank(s)	Blank(s)	"<80"	60	Blank(s)	Alive	0
58	18-59years	55-59 years	Male	2007	Not PRCDA	Other	Asian or Pacific Islander	Non-Spanish-Hispanic-Latino	Non-Hispanic Asian or Pacific Islander	8585	Moderately differentiated; Grade II	"Ts,B3"	8585/3: Thymoma, type B3, malignant	8585/3: Thymoma, type B3, malignant	"I-IIA"	Localized only	Blank(s)	Blank(s)	Blank(s)	Blank(s)	Blank(s)	Incomplete excision	20	None	None; diagnosed at autopsy	no_radiation	no_radiation	Surgery performed	None/Unknown	No/Unknown	No preoperative chemotherapy	no_systemic therapy	Blank(s)	Blank(s)	0	0	Not performed	Blank(s)	Blank(s)	Blank(s)	Blank(s)	Blank(s)	Blank(s)	Blank(s)	"<80"	60	Blank(s)	Alive	0
61	60+years	60-64 years	Male	2007	Not PRCDA	Other	Asian or Pacific Islander	Non-Spanish-Hispanic-Latino	Non-Hispanic Asian or Pacific Islander	8010	Poorly differentiated; Grade III	TCs	8010/3: Carcinoma, NOS	8010/3: Carcinoma, NOS	"III/IV"	Distant site(s)/node(s) involved	Blank(s)	Blank(s)	Blank(s)	Blank(s)	Blank(s)	Total/Radical excision	60	None	None; diagnosed at autopsy	PORT	Radiation after surgery	Surgery performed	Beam radiation	Yes	Preoperative chemotherapy	Systemic therapy before surgery	Blank(s)	Blank(s)	1	0	Not performed	Blank(s)	Blank(s)	Blank(s)	Blank(s)	Blank(s)	Blank(s)	Blank(s)	"<80"	52	Blank(s)	Other Endocrine including Thymus	1
62	60+years	60-64 years	Male	2010	Not PRCDA	White	White	Non-Spanish-Hispanic-Latino	Non-Hispanic White	8580	Unknown	"Ts,NOS"	8580/3: Thymoma, malignant, NOS	8580/3: Thymoma, malignant, NOS	"I-IIA"	Localized only	Blank(s)	Blank(s)	Blank(s)	Blank(s)	Blank(s)	Total/Radical excision	60	None	None; diagnosed at autopsy	PORT	Radiation after surgery	Surgery performed	Beam radiation	No/Unknown	No preoperative chemotherapy	no_systemic therapy	Blank(s)	Blank(s)	0	0	Not performed	No	No	No	No	Blank(s)	Blank(s)	Blank(s)	"<80"	30	Blank(s)	Alive	0
60	60+years	60-64 years	Female	2007	Not PRCDA	Black	Black	Non-Spanish-Hispanic-Latino	Non-Hispanic Black	8585	Unknown	"Ts,B3"	8585/3: Thymoma, type B3, malignant	8585/3: Thymoma, type B3, malignant	"IIB"	Regional by both direct extension and lymph node involvement	Blank(s)	Blank(s)	Blank(s)	Blank(s)	Blank(s)	Incomplete excision	30	"Yes"	None; diagnosed at autopsy	no_radiation	no_radiation	Surgery performed	None/Unknown	No/Unknown	No preoperative chemotherapy	no_systemic therapy	Blank(s)	Blank(s)	0	8	positive	Blank(s)	Blank(s)	Blank(s)	Blank(s)	Blank(s)	Blank(s)	Blank(s)	"<80"	45	Blank(s)	Alive	0
53	18-59years	50-54 years	Male	2007	Not PRCDA	Other	Asian or Pacific Islander	Non-Spanish-Hispanic-Latino	Non-Hispanic Asian or Pacific Islander	8580	Unknown	"Ts,NOS"	8580/3: Thymoma, malignant, NOS	8580/3: Thymoma, malignant, NOS	"I-IIA"	Localized only	Blank(s)	Blank(s)	Blank(s)	Blank(s)	Blank(s)	Incomplete excision	20	None	None; diagnosed at autopsy	no_radiation	no_radiation	Surgery performed	None/Unknown	No/Unknown	No preoperative chemotherapy	no_systemic therapy	Blank(s)	Blank(s)	0	0	Not performed	Blank(s)	Blank(s)	Blank(s)	Blank(s)	Blank(s)	Blank(s)	Blank(s)	"<80"	29	Blank(s)	Diseases of Heart	0
67	60+years	65-69 years	Female	2007	Not PRCDA	Other	Asian or Pacific Islander	Non-Spanish-Hispanic-Latino	Non-Hispanic Asian or Pacific Islander	8583	Unknown	"Ts,B1/B2"	8583/3: Thymoma, type B1, malignant	8583/3: Thymoma, type B1, malignant	"IIB"	Regional by direct extension only	Blank(s)	Blank(s)	Blank(s)	Blank(s)	Blank(s)	Total/Radical excision	60	None	None; diagnosed at autopsy	PORT	Radiation after surgery	Surgery performed	Beam radiation	No/Unknown	No preoperative chemotherapy	no_systemic therapy	Blank(s)	Blank(s)	1	0	Not performed	Blank(s)	Blank(s)	Blank(s)	Blank(s)	Blank(s)	Blank(s)	Blank(s)	"80+"	120	Blank(s)	Other Endocrine including Thymus	1
67	60+years	65-69 years	Male	2008	Not PRCDA	Black	Black	Non-Spanish-Hispanic-Latino	Non-Hispanic Black	8586	Undifferentiated; anaplastic; Grade IV	TCs	8586/3: Thymic carcinoma, NOS	8586/3: Thymic carcinoma, NOS	"IIB"	Regional by direct extension only	Blank(s)	Blank(s)	Blank(s)	Blank(s)	Blank(s)	Incomplete excision	27	None	None; diagnosed at autopsy	no_radiation	no_radiation	Surgery performed	None/Unknown	No/Unknown	No preoperative chemotherapy	no_systemic therapy	Blank(s)	Blank(s)	0	0	Not performed	Blank(s)	Blank(s)	Blank(s)	Blank(s)	Blank(s)	Blank(s)	Blank(s)	"<80"	50	Blank(s)	Other Cause of Death	0
64	60+years	60-64 years	Male	2008	Not PRCDA	Other	Asian or Pacific Islander	Non-Spanish-Hispanic-Latino	Non-Hispanic Asian or Pacific Islander	8586	Unknown	TCs	8586/3: Thymic carcinoma, NOS	8586/3: Thymic carcinoma, NOS	"IIB"	Regional by direct extension only	Blank(s)	Blank(s)	Blank(s)	Blank(s)	Blank(s)	Total/Radical excision	40	None	None; diagnosed at autopsy	PORT	Radiation after surgery	Surgery performed	Beam radiation	Yes	No preoperative chemotherapy	Systemic therapy after surgery	Blank(s)	Blank(s)	0	0	Not performed	Blank(s)	Blank(s)	Blank(s)	Blank(s)	Blank(s)	Blank(s)	Blank(s)	"<80"	75	Blank(s)	Alive	0
70	60+years	70-74 years	Female	2008	Not PRCDA	White	White	Non-Spanish-Hispanic-Latino	Non-Hispanic White	8246	Well differentiated; Grade I	NETs	8246/3: Neuroendocrine carcinoma, NOS	8246/3: Neuroendocrine carcinoma, NOS	"IIB"	Regional lymph nodes involved only	Blank(s)	Blank(s)	Blank(s)	Blank(s)	Blank(s)	Incomplete excision	20	None	Non-primary surgical procedure to distant site	no_radiation	no_radiation	Surgery performed	None/Unknown	No/Unknown	No preoperative chemotherapy	no_systemic therapy	Blank(s)	Blank(s)	1	1	positive	Blank(s)	Blank(s)	Blank(s)	Blank(s)	Blank(s)	Blank(s)	Blank(s)	Unknown	Unknown	Blank(s)	Pneumonia and Influenza	0
57	18-59years	55-59 years	Male	2008	Not PRCDA	White	White	Non-Spanish-Hispanic-Latino	Non-Hispanic White	8585	Unknown	"Ts,B3"	8585/3: Thymoma, type B3, malignant	8585/3: Thymoma, type B3, malignant	"IIB"	Regional by direct extension only	Blank(s)	Blank(s)	Blank(s)	Blank(s)	Blank(s)	Total/Radical excision	60	"Yes"	None; diagnosed at autopsy	no_radiation	no_radiation	Surgery performed	None/Unknown	No/Unknown	No preoperative chemotherapy	no_systemic therapy	Blank(s)	Blank(s)	0	1	negative	Blank(s)	Blank(s)	Blank(s)	Blank(s)	Blank(s)	Blank(s)	Blank(s)	Unknown	Unknown	Blank(s)	Alive	0
58	18-59years	55-59 years	Male	2008	Not PRCDA	Other	Asian or Pacific Islander	Non-Spanish-Hispanic-Latino	Non-Hispanic Asian or Pacific Islander	8585	Unknown	"Ts,B3"	8585/3: Thymoma, type B3, malignant	8585/3: Thymoma, type B3, malignant	"IIB"	Regional by direct extension only	Blank(s)	Blank(s)	Blank(s)	Blank(s)	Blank(s)	Total/Radical excision	60	None	Non-primary surgical procedure to other regional sites	PORT	Radiation after surgery	Surgery performed	Beam radiation	Yes	Preoperative chemotherapy	Systemic therapy both before and after surgery	Blank(s)	Blank(s)	0	0	Not performed	Blank(s)	Blank(s)	Blank(s)	Blank(s)	Blank(s)	Blank(s)	Blank(s)	"80+"	110	Blank(s)	Alive	0
46	18-59years	45-49 years	Male	2008	Not PRCDA	White	White	Non-Spanish-Hispanic-Latino	Non-Hispanic White	8583	Unknown	"Ts,B1/B2"	8583/3: Thymoma, type B1, malignant	8583/3: Thymoma, type B1, malignant	"III/IV"	Distant site(s)/node(s) involved	Blank(s)	Blank(s)	Blank(s)	Blank(s)	Blank(s)	Total/Radical excision	60	None	None; diagnosed at autopsy	no_radiation	no_radiation	Surgery performed	None/Unknown	No/Unknown	No preoperative chemotherapy	no_systemic therapy	Blank(s)	Blank(s)	5	0	Not performed	Blank(s)	Blank(s)	Blank(s)	Blank(s)	Blank(s)	Blank(s)	Blank(s)	Unknown	Unknown	Blank(s)	Alive	0
40	18-59years	40-44 years	Female	2008	Not PRCDA	Other	Asian or Pacific Islander	Spanish-Hispanic-Latino	Hispanic (All Races)	8584	Unknown	"Ts,B1/B2"	8584/3: Thymoma, type B2, malignant	8584/3: Thymoma, type B2, malignant	"IIB"	Regional by direct extension only	Blank(s)	Blank(s)	Blank(s)	Blank(s)	Blank(s)	Total/Radical excision	60	None	None; diagnosed at autopsy	PORT	Radiation after surgery	Surgery performed	Beam radiation	No/Unknown	No preoperative chemotherapy	no_systemic therapy	Blank(s)	Blank(s)	0	0	Not performed	Blank(s)	Blank(s)	Blank(s)	Blank(s)	Blank(s)	Blank(s)	Blank(s)	"80+"	85	Blank(s)	Other Endocrine including Thymus	1
61	60+years	60-64 years	Female	2008	Not PRCDA	White	White	Non-Spanish-Hispanic-Latino	Non-Hispanic White	8582	Unknown	"Ts,A/AB"	8582/3: Thymoma, type AB, malignant	8582/3: Thymoma, type AB, malignant	"I-IIA"	Localized only	Blank(s)	Blank(s)	Blank(s)	Blank(s)	Blank(s)	Incomplete excision	20	None	None; diagnosed at autopsy	PRRT	Radiation prior to surgery	Surgery performed	Beam radiation	Yes	Preoperative chemotherapy	Systemic therapy before surgery	Blank(s)	Blank(s)	2	0	Not performed	Blank(s)	Blank(s)	Blank(s)	Blank(s)	Blank(s)	Blank(s)	Blank(s)	"80+"	130	Blank(s)	In situ, benign or unknown behavior neoplasm	0
50	18-59years	50-54 years	Female	2008	Not PRCDA	White	White	Non-Spanish-Hispanic-Latino	Non-Hispanic White	8586	Unknown	TCs	8586/3: Thymic carcinoma, NOS	8586/3: Thymic carcinoma, NOS	"IIB"	Regional lymph nodes involved only	Blank(s)	Blank(s)	Blank(s)	Blank(s)	Blank(s)	Total/Radical excision	40	"Yes"	None; diagnosed at autopsy	PORT	Radiation after surgery	Surgery performed	Beam radiation	Yes	Preoperative chemotherapy	Systemic therapy before surgery	Blank(s)	Blank(s)	1	10	positive	Blank(s)	Blank(s)	Blank(s)	Blank(s)	Blank(s)	Blank(s)	Blank(s)	"80+"	90	Blank(s)	Other Endocrine including Thymus	1
59	18-59years	55-59 years	Female	2008	Not PRCDA	Other	Asian or Pacific Islander	Non-Spanish-Hispanic-Latino	Non-Hispanic Asian or Pacific Islander	8580	Unknown	"Ts,NOS"	8580/3: Thymoma, malignant, NOS	8580/3: Thymoma, malignant, NOS	"III/IV"	Distant site(s)/node(s) involved	Blank(s)	Blank(s)	Blank(s)	Blank(s)	Blank(s)	Total/Radical excision	60	None	Non-primary surgical procedure to other regional sites	PRRT	Radiation prior to surgery	Surgery performed	Beam radiation	Yes	Preoperative chemotherapy	Systemic therapy before surgery	Blank(s)	Blank(s)	3	0	Not performed	Blank(s)	Blank(s)	Blank(s)	Blank(s)	Blank(s)	Blank(s)	Blank(s)	Unknown	Unknown	Blank(s)	Other Endocrine including Thymus	1
37	18-59years	35-39 years	Male	2008	Not PRCDA	Other	Asian or Pacific Islander	Non-Spanish-Hispanic-Latino	Non-Hispanic Asian or Pacific Islander	8586	Unknown	TCs	8586/3: Thymic carcinoma, NOS	8586/3: Thymic carcinoma, NOS	"IIB"	Regional by both direct extension and lymph node involvement	Blank(s)	Blank(s)	Blank(s)	Blank(s)	Blank(s)	Incomplete excision	30	None	None; diagnosed at autopsy	PORT	Radiation after surgery	Surgery performed	Beam radiation	Yes	Preoperative chemotherapy	Systemic therapy both before and after surgery	Blank(s)	Blank(s)	0	0	Not performed	Blank(s)	Blank(s)	Blank(s)	Blank(s)	Blank(s)	Blank(s)	Blank(s)	"80+"	80	Blank(s)	Miscellaneous Malignant Cancer	1
53	18-59years	50-54 years	Female	2009	Not PRCDA	White	White	Non-Spanish-Hispanic-Latino	Non-Hispanic White	8582	Unknown	"Ts,A/AB"	8582/3: Thymoma, type AB, malignant	8582/3: Thymoma, type AB, malignant	"IIB"	Regional by direct extension only	Blank(s)	Blank(s)	Blank(s)	Blank(s)	Blank(s)	Incomplete excision	27	None	None; diagnosed at autopsy	PORT	Radiation after surgery	Surgery performed	Beam radiation	No/Unknown	No preoperative chemotherapy	no_systemic therapy	Blank(s)	Blank(s)	0	0	Not performed	Blank(s)	Blank(s)	Blank(s)	Blank(s)	Blank(s)	Blank(s)	Blank(s)	"<80"	75	Blank(s)	Alive	0
43	18-59years	40-44 years	Female	2009	Not PRCDA	White	White	Non-Spanish-Hispanic-Latino	Non-Hispanic White	8586	Poorly differentiated; Grade III	TCs	8586/3: Thymic carcinoma, NOS	8586/3: Thymic carcinoma, NOS	"IIB"	Regional by direct extension only	Blank(s)	Blank(s)	Blank(s)	Blank(s)	Blank(s)	Incomplete excision	30	"Yes"	None; diagnosed at autopsy	PORT	Radiation after surgery	Surgery performed	Beam radiation	No/Unknown	No preoperative chemotherapy	no_systemic therapy	Blank(s)	Blank(s)	0	10	negative	Blank(s)	Blank(s)	Blank(s)	Blank(s)	Blank(s)	Blank(s)	Blank(s)	"<80"	56	Blank(s)	Alive	0
66	60+years	65-69 years	Male	2009	Not PRCDA	Other	Asian or Pacific Islander	Non-Spanish-Hispanic-Latino	Non-Hispanic Asian or Pacific Islander	8586	Poorly differentiated; Grade III	TCs	8586/3: Thymic carcinoma, NOS	8586/3: Thymic carcinoma, NOS	"IIB"	Regional by direct extension only	Blank(s)	Blank(s)	Blank(s)	Blank(s)	Blank(s)	Total/Radical excision	60	"Yes"	None; diagnosed at autopsy	PORT	Radiation after surgery	Surgery performed	Beam radiation	Yes	No preoperative chemotherapy	Systemic therapy after surgery	Blank(s)	Blank(s)	0	4	negative	Blank(s)	Blank(s)	Blank(s)	Blank(s)	Blank(s)	Blank(s)	Blank(s)	"<80"	30	Blank(s)	In situ, benign or unknown behavior neoplasm	1
36	18-59years	35-39 years	Male	2009	Not PRCDA	White	White	Non-Spanish-Hispanic-Latino	Non-Hispanic White	8582	Unknown	"Ts,A/AB"	8582/3: Thymoma, type AB, malignant	8582/3: Thymoma, type AB, malignant	"I-IIA"	Localized only	Blank(s)	Blank(s)	Blank(s)	Blank(s)	Blank(s)	Total/Radical excision	40	None	None; diagnosed at autopsy	no_radiation	no_radiation	Surgery performed	None/Unknown	No/Unknown	No preoperative chemotherapy	no_systemic therapy	Blank(s)	Blank(s)	1	0	Not performed	Blank(s)	Blank(s)	Blank(s)	Blank(s)	Blank(s)	Blank(s)	Blank(s)	"80+"	91	Blank(s)	Alive	0
77	60+years	75-79 years	Female	2009	Not PRCDA	White	White	Spanish-Hispanic-Latino	Hispanic (All Races)	8581	Unknown	"Ts,A/AB"	8581/3: Thymoma, type A, malignant	8581/3: Thymoma, type A, malignant	"IIB"	Regional by direct extension only	Blank(s)	Blank(s)	Blank(s)	Blank(s)	Blank(s)	Incomplete excision	27	"Yes"	None; diagnosed at autopsy	no_radiation	no_radiation	Surgery performed	None/Unknown	No/Unknown	No preoperative chemotherapy	no_systemic therapy	Blank(s)	Blank(s)	0	11	negative	Blank(s)	Blank(s)	Blank(s)	Blank(s)	Blank(s)	Blank(s)	Blank(s)	"<80"	75	Blank(s)	Alive	0
59	18-59years	55-59 years	Female	2008	Not PRCDA	White	White	Non-Spanish-Hispanic-Latino	Non-Hispanic White	8585	Unknown	"Ts,B3"	8585/3: Thymoma, type B3, malignant	8585/3: Thymoma, type B3, malignant	"IIB"	Regional by direct extension only	Blank(s)	Blank(s)	Blank(s)	Blank(s)	Blank(s)	Total/Radical excision	40	"Yes"	Non-primary surgical procedure to other regional sites	no_radiation	no_radiation	Surgery performed	None/Unknown	No/Unknown	No preoperative chemotherapy	no_systemic therapy	Blank(s)	Blank(s)	4	1	negative	Blank(s)	Blank(s)	Blank(s)	Blank(s)	Blank(s)	Blank(s)	Blank(s)	"<80"	60	Blank(s)	Other Cause of Death	0
63	60+years	60-64 years	Female	2008	Not PRCDA	White	White	Non-Spanish-Hispanic-Latino	Non-Hispanic White	8581	Unknown	"Ts,A/AB"	8581/3: Thymoma, type A, malignant	8581/3: Thymoma, type A, malignant	"IIB"	Regional by direct extension only	Blank(s)	Blank(s)	Blank(s)	Blank(s)	Blank(s)	Total/Radical excision	40	None	Non-primary surgical procedure to other regional sites	no_radiation	no_radiation	Surgery performed	None/Unknown	No/Unknown	No preoperative chemotherapy	no_systemic therapy	Blank(s)	Blank(s)	0	0	Not performed	Blank(s)	Blank(s)	Blank(s)	Blank(s)	Blank(s)	Blank(s)	Blank(s)	"80+"	90	Blank(s)	Alive	0
30	18-59years	30-34 years	Female	2009	Not PRCDA	White	White	Non-Spanish-Hispanic-Latino	Non-Hispanic White	8584	Unknown	"Ts,B1/B2"	8584/3: Thymoma, type B2, malignant	8584/3: Thymoma, type B2, malignant	"I-IIA"	Localized only	Blank(s)	Blank(s)	Blank(s)	Blank(s)	Blank(s)	Incomplete excision	20	None	None; diagnosed at autopsy	PORT	Radiation after surgery	Surgery performed	Beam radiation	No/Unknown	No preoperative chemotherapy	no_systemic therapy	Blank(s)	Blank(s)	0	0	Not performed	Blank(s)	Blank(s)	Blank(s)	Blank(s)	Blank(s)	Blank(s)	Blank(s)	"<80"	50	Blank(s)	Alive	0
72	60+years	70-74 years	Female	2009	Not PRCDA	White	White	Non-Spanish-Hispanic-Latino	Non-Hispanic White	8246	Moderately differentiated; Grade II	NETs	8246/3: Neuroendocrine carcinoma, NOS	8246/3: Neuroendocrine carcinoma, NOS	"I-IIA"	Localized only	Blank(s)	Blank(s)	Blank(s)	Blank(s)	Blank(s)	Incomplete excision	30	None	None; diagnosed at autopsy	no_radiation	no_radiation	Surgery performed	None/Unknown	No/Unknown	No preoperative chemotherapy	no_systemic therapy	Blank(s)	Blank(s)	3	0	Not performed	Blank(s)	Blank(s)	Blank(s)	Blank(s)	Blank(s)	Blank(s)	Blank(s)	"<80"	37	Blank(s)	Alive	0
81	60+years	80-84 years	Male	2017	Not PRCDA	Other	Asian or Pacific Islander	Non-Spanish-Hispanic-Latino	Non-Hispanic Asian or Pacific Islander	8586	Unknown	TCs	8586/3: Thymic carcinoma, NOS	8586/3: Thymic carcinoma, NOS	"IIB"	Regional lymph nodes involved only	Blank(s)	Blank(s)	Blank(s)	Blank(s)	Blank(s)	NOS	90	"Yes"	None; diagnosed at autopsy	no_radiation	no_radiation	Surgery performed	None/Unknown	Yes	Preoperative chemotherapy	Systemic therapy before surgery	Blank(s)	Blank(s)	2	27	positive	No	No	No	No	None; no lymph node metastases	None; no other metastases	68	"<80"	68	Blank(s)	Miscellaneous Malignant Cancer	1
59	18-59years	55-59 years	Female	2015	Not PRCDA	White	White	Non-Spanish-Hispanic-Latino	Non-Hispanic White	8585	Unknown	"Ts,B3"	8585/3: Thymoma, type B3, malignant	8585/3: Thymoma, type B3, malignant	"IIB"	Regional by direct extension only	Blank(s)	Blank(s)	Blank(s)	Blank(s)	Blank(s)	Incomplete excision	27	None	None; diagnosed at autopsy	no_radiation	no_radiation	Surgery performed	None/Unknown	No/Unknown	No preoperative chemotherapy	no_systemic therapy	Blank(s)	Blank(s)	0	0	Not performed	No	No	No	No	Blank(s)	Blank(s)	Blank(s)	"<80"	40	Blank(s)	Alive	0
72	60+years	70-74 years	Male	2019	Not PRCDA	White	White	Non-Spanish-Hispanic-Latino	Non-Hispanic White	8582	Blank(s)	"Ts,A/AB"	8582/3: Thymoma, type AB, malignant	8582/3: Thymoma, type AB, malignant	"I-IIA"	Blank(s)	Blank(s)	T1	N0	M0	1	Incomplete excision	30	None	None; diagnosed at autopsy	no_radiation	no_radiation	Surgery performed	None/Unknown	No/Unknown	No preoperative chemotherapy	no_systemic therapy	Blank(s)	Blank(s)	2	0	Not performed	No	No	No	No	None; no lymph node metastases	None; no other metastases	59	"<80"	59	Blank(s)	Alive	0
71	60+years	70-74 years	Female	2009	Not PRCDA	White	White	Spanish-Hispanic-Latino	Hispanic (All Races)	8581	Unknown	"Ts,A/AB"	8581/3: Thymoma, type A, malignant	8581/3: Thymoma, type A, malignant	"I-IIA"	Localized only	Blank(s)	Blank(s)	Blank(s)	Blank(s)	Blank(s)	Incomplete excision	30	Unknown	None; diagnosed at autopsy	PORT	Radiation after surgery	Surgery performed	Beam radiation	No/Unknown	No preoperative chemotherapy	no_systemic therapy	Blank(s)	Blank(s)	3	98	negative	Blank(s)	Blank(s)	Blank(s)	Blank(s)	Blank(s)	Blank(s)	Blank(s)	"80+"	90	Blank(s)	Alive	0
73	60+years	70-74 years	Male	2010	Not PRCDA	Other	Asian or Pacific Islander	Non-Spanish-Hispanic-Latino	Non-Hispanic Asian or Pacific Islander	8246	Poorly differentiated; Grade III	NETs	8246/3: Neuroendocrine carcinoma, NOS	8246/3: Neuroendocrine carcinoma, NOS	"III/IV"	Distant site(s)/node(s) involved	Blank(s)	Blank(s)	Blank(s)	Blank(s)	Blank(s)	Incomplete excision	50	None	None; diagnosed at autopsy	no_radiation	no_radiation	Surgery performed	None/Unknown	Yes	Preoperative chemotherapy	Systemic therapy before surgery	Blank(s)	Blank(s)	2	0	Not performed	No	No	No	Yes	Blank(s)	Blank(s)	Blank(s)	"<80"	69	Blank(s)	Suicide and Self-Inflicted Injury	0
39	18-59years	35-39 years	Male	2010	Not PRCDA	Other	Asian or Pacific Islander	Non-Spanish-Hispanic-Latino	Non-Hispanic Asian or Pacific Islander	8072	Moderately differentiated; Grade II	TCs	8072/3: Squamous cell carcinoma, large cell, nonkeratinizing, NOS	8072/3: Squamous cell carcinoma, large cell, nonkeratinizing, NOS	"III/IV"	Distant site(s)/node(s) involved	Blank(s)	Blank(s)	Blank(s)	Blank(s)	Blank(s)	Total/Radical excision	60	None	None; diagnosed at autopsy	PORT	Radiation after surgery	Surgery performed	Beam radiation	Yes	No preoperative chemotherapy	Systemic therapy after surgery	Blank(s)	Blank(s)	0	0	Not performed	No	No	No	No	Blank(s)	Blank(s)	Blank(s)	"80+"	121	Blank(s)	Other Endocrine including Thymus	1
60	60+years	60-64 years	Male	2010	Not PRCDA	Other	Asian or Pacific Islander	Non-Spanish-Hispanic-Latino	Non-Hispanic Asian or Pacific Islander	8584	Well differentiated; Grade I	"Ts,B1/B2"	8584/3: Thymoma, type B2, malignant	8584/3: Thymoma, type B2, malignant	"IIB"	Regional by direct extension only	Blank(s)	Blank(s)	Blank(s)	Blank(s)	Blank(s)	Total/Radical excision	40	"Yes"	None; diagnosed at autopsy	PORT	Radiation after surgery	Surgery performed	Radiation, NOS method or source not specified	Yes	Preoperative chemotherapy	Systemic therapy before surgery	Blank(s)	Blank(s)	1	1	negative	No	No	No	No	Blank(s)	Blank(s)	Blank(s)	"80+"	100	Blank(s)	Intrahepatic Bile Duct	0
58	18-59years	55-59 years	Female	2010	Not PRCDA	Other	Asian or Pacific Islander	Non-Spanish-Hispanic-Latino	Non-Hispanic Asian or Pacific Islander	8581	Well differentiated; Grade I	"Ts,A/AB"	8581/3: Thymoma, type A, malignant	8581/3: Thymoma, type A, malignant	"I-IIA"	Localized only	Blank(s)	Blank(s)	Blank(s)	Blank(s)	Blank(s)	Total/Radical excision	40	None	None; diagnosed at autopsy	PORT	Radiation after surgery	Surgery performed	Beam radiation	No/Unknown	No preoperative chemotherapy	no_systemic therapy	Blank(s)	Blank(s)	0	0	Not performed	No	No	No	No	Blank(s)	Blank(s)	Blank(s)	"<80"	33	Blank(s)	Alive	0
82	60+years	80-84 years	Male	2010	Not PRCDA	White	White	Spanish-Hispanic-Latino	Hispanic (All Races)	8582	Unknown	"Ts,A/AB"	8582/3: Thymoma, type AB, malignant	8582/3: Thymoma, type AB, malignant	"I-IIA"	Localized only	Blank(s)	Blank(s)	Blank(s)	Blank(s)	Blank(s)	Incomplete excision	27	None	None; diagnosed at autopsy	no_radiation	no_radiation	Surgery performed	None/Unknown	No/Unknown	No preoperative chemotherapy	no_systemic therapy	Blank(s)	Blank(s)	0	2	negative	No	No	No	No	Blank(s)	Blank(s)	Blank(s)	Unknown	Unknown	Blank(s)	In situ, benign or unknown behavior neoplasm	1
84	60+years	80-84 years	Male	2013	Not PRCDA	Other	Asian or Pacific Islander	Non-Spanish-Hispanic-Latino	Non-Hispanic Asian or Pacific Islander	8582	Unknown	"Ts,A/AB"	8582/3: Thymoma, type AB, malignant	8582/3: Thymoma, type AB, malignant	"III/IV"	Distant site(s)/node(s) involved	Blank(s)	Blank(s)	Blank(s)	Blank(s)	Blank(s)	Incomplete excision	50	None	None; diagnosed at autopsy	PORT	Radiation after surgery	Surgery performed	Beam radiation	No/Unknown	No preoperative chemotherapy	no_systemic therapy	Blank(s)	Blank(s)	3	0	Not performed	No	No	No	No	Blank(s)	Blank(s)	Blank(s)	"80+"	82	Blank(s)	Alive	0
47	18-59years	45-49 years	Female	2010	Not PRCDA	White	White	Non-Spanish-Hispanic-Latino	Non-Hispanic White	8585	Unknown	"Ts,B3"	8585/3: Thymoma, type B3, malignant	8585/3: Thymoma, type B3, malignant	"III/IV"	Distant site(s)/node(s) involved	Blank(s)	Blank(s)	Blank(s)	Blank(s)	Blank(s)	Incomplete excision	50	Unknown	None; diagnosed at autopsy	no_radiation	no_radiation	Surgery performed	None/Unknown	Yes	Preoperative chemotherapy	Systemic therapy before surgery	Blank(s)	Blank(s)	2	98	positive	No	No	No	Yes	Blank(s)	Blank(s)	Blank(s)	Unknown	Unknown	Blank(s)	Alive	0
67	60+years	65-69 years	Female	2010	Not PRCDA	Other	Asian or Pacific Islander	Non-Spanish-Hispanic-Latino	Non-Hispanic Asian or Pacific Islander	8584	Unknown	"Ts,B1/B2"	8584/3: Thymoma, type B2, malignant	8584/3: Thymoma, type B2, malignant	"IIB"	Regional by direct extension only	Blank(s)	Blank(s)	Blank(s)	Blank(s)	Blank(s)	Total/Radical excision	60	None	None; diagnosed at autopsy	no_radiation	no_radiation	Surgery performed	None/Unknown	No/Unknown	No preoperative chemotherapy	no_systemic therapy	Blank(s)	Blank(s)	6	0	Not performed	No	No	No	No	Blank(s)	Blank(s)	Blank(s)	"<80"	73	Blank(s)	Alive	0
27	18-59years	25-29 years	Male	2010	Not PRCDA	White	White	Non-Spanish-Hispanic-Latino	Non-Hispanic White	8585	Unknown	"Ts,B3"	8585/3: Thymoma, type B3, malignant	8585/3: Thymoma, type B3, malignant	"IIB"	Regional by direct extension only	Blank(s)	Blank(s)	Blank(s)	Blank(s)	Blank(s)	Total/Radical excision	60	"Yes"	None; diagnosed at autopsy	PORT	Radiation after surgery	Surgery performed	Beam radiation	No/Unknown	No preoperative chemotherapy	no_systemic therapy	Blank(s)	Blank(s)	1	1	negative	No	No	No	No	Blank(s)	Blank(s)	Blank(s)	"80+"	93	Blank(s)	Miscellaneous Malignant Cancer	1
27	18-59years	25-29 years	Female	2011	Not PRCDA	Other	Asian or Pacific Islander	Non-Spanish-Hispanic-Latino	Non-Hispanic Asian or Pacific Islander	8583	Unknown	"Ts,B1/B2"	8583/3: Thymoma, type B1, malignant	8583/3: Thymoma, type B1, malignant	"IIB"	Regional by direct extension only	Blank(s)	Blank(s)	Blank(s)	Blank(s)	Blank(s)	Incomplete excision	30	None	None; diagnosed at autopsy	no_radiation	no_radiation	Surgery performed	None/Unknown	No/Unknown	No preoperative chemotherapy	no_systemic therapy	Blank(s)	Blank(s)	0	0	Not performed	No	No	No	No	Blank(s)	Blank(s)	Blank(s)	"<80"	48	Blank(s)	Alive	0
51	18-59years	50-54 years	Male	2011	Not PRCDA	White	White	Spanish-Hispanic-Latino	Hispanic (All Races)	8586	Poorly differentiated; Grade III	TCs	8586/3: Thymic carcinoma, NOS	8586/3: Thymic carcinoma, NOS	"I-IIA"	Localized only	Blank(s)	Blank(s)	Blank(s)	Blank(s)	Blank(s)	Incomplete excision	27	None	None; diagnosed at autopsy	PORT	Radiation after surgery	Surgery performed	Beam radiation	Yes	No preoperative chemotherapy	Systemic therapy after surgery	Blank(s)	Blank(s)	0	0	Not performed	No	No	No	No	Blank(s)	Blank(s)	Blank(s)	"80+"	85	Blank(s)	Other Endocrine including Thymus	1
59	18-59years	55-59 years	Male	2010	Not PRCDA	Black	Black	Non-Spanish-Hispanic-Latino	Non-Hispanic Black	8583	Unknown	"Ts,B1/B2"	8583/3: Thymoma, type B1, malignant	8583/3: Thymoma, type B1, malignant	"I-IIA"	Localized only	Blank(s)	Blank(s)	Blank(s)	Blank(s)	Blank(s)	Incomplete excision	27	"Yes"	None; diagnosed at autopsy	no_radiation	no_radiation	Surgery performed	None/Unknown	Yes	Preoperative chemotherapy	Systemic therapy before surgery	Blank(s)	Blank(s)	1	1	negative	No	No	No	No	Blank(s)	Blank(s)	Blank(s)	"80+"	70	Blank(s)	Alive	0
75	60+years	75-79 years	Female	2016	Not PRCDA	Other	Asian or Pacific Islander	Non-Spanish-Hispanic-Latino	Non-Hispanic Asian or Pacific Islander	8581	Unknown	"Ts,A/AB"	8581/3: Thymoma, type A, malignant	8581/3: Thymoma, type A, malignant	"I-IIA"	Localized only	Blank(s)	Blank(s)	Blank(s)	Blank(s)	Blank(s)	Total/Radical excision	40	None	None; diagnosed at autopsy	no_radiation	no_radiation	Surgery performed	None/Unknown	No/Unknown	No preoperative chemotherapy	no_systemic therapy	Blank(s)	Blank(s)	0	0	Not performed	No	No	No	No	None; no lymph node metastases	None; no other metastases	999	Unknown	Unknown	Blank(s)	Alive	0
61	60+years	60-64 years	Male	2011	Not PRCDA	White	White	Non-Spanish-Hispanic-Latino	Non-Hispanic White	8585	Unknown	"Ts,B3"	8585/3: Thymoma, type B3, malignant	8585/3: Thymoma, type B3, malignant	"IIB"	Regional by direct extension only	Blank(s)	Blank(s)	Blank(s)	Blank(s)	Blank(s)	Total/Radical excision	60	"Yes"	None; diagnosed at autopsy	PRRT	Radiation prior to surgery	Surgery performed	Beam radiation	Yes	Preoperative chemotherapy	Systemic therapy before surgery	Blank(s)	Blank(s)	0	3	negative	No	No	No	No	Blank(s)	Blank(s)	Blank(s)	"80+"	70	Blank(s)	Alive	0
56	18-59years	55-59 years	Female	2010	Not PRCDA	Other	Asian or Pacific Islander	Non-Spanish-Hispanic-Latino	Non-Hispanic Asian or Pacific Islander	8581	Well differentiated; Grade I	"Ts,A/AB"	8581/3: Thymoma, type A, malignant	8581/3: Thymoma, type A, malignant	"I-IIA"	Localized only	Blank(s)	Blank(s)	Blank(s)	Blank(s)	Blank(s)	Total/Radical excision	60	None	None; diagnosed at autopsy	no_radiation	no_radiation	Surgery performed	None/Unknown	No/Unknown	No preoperative chemotherapy	no_systemic therapy	Blank(s)	Blank(s)	3	0	Not performed	No	No	No	No	Blank(s)	Blank(s)	Blank(s)	"80+"	125	Blank(s)	Alive	0
42	18-59years	40-44 years	Male	2010	Not PRCDA	Other	Asian or Pacific Islander	Non-Spanish-Hispanic-Latino	Non-Hispanic Asian or Pacific Islander	8583	Well differentiated; Grade I	"Ts,B1/B2"	8583/3: Thymoma, type B1, malignant	8583/3: Thymoma, type B1, malignant	"I-IIA"	Localized only	Blank(s)	Blank(s)	Blank(s)	Blank(s)	Blank(s)	Total/Radical excision	40	None	None; diagnosed at autopsy	no_radiation	no_radiation	Surgery performed	None/Unknown	No/Unknown	No preoperative chemotherapy	no_systemic therapy	Blank(s)	Blank(s)	1	0	Not performed	No	No	No	No	Blank(s)	Blank(s)	Blank(s)	"80+"	93	Blank(s)	State DC not available or state DC available but no COD	0
71	60+years	70-74 years	Female	2011	Not PRCDA	White	White	Non-Spanish-Hispanic-Latino	Non-Hispanic White	8010	Poorly differentiated; Grade III	TCs	8010/3: Carcinoma, NOS	8010/3: Carcinoma, NOS	"IIB"	Regional by direct extension only	Blank(s)	Blank(s)	Blank(s)	Blank(s)	Blank(s)	Total/Radical excision	40	"Yes"	None; diagnosed at autopsy	PORT	Radiation after surgery	Surgery performed	Beam radiation	No/Unknown	No preoperative chemotherapy	no_systemic therapy	Blank(s)	Blank(s)	3	2	negative	No	No	No	No	Blank(s)	Blank(s)	Blank(s)	"<80"	23	Blank(s)	Alive	0
47	18-59years	45-49 years	Male	2011	Not PRCDA	Other	Asian or Pacific Islander	Non-Spanish-Hispanic-Latino	Non-Hispanic Asian or Pacific Islander	8123	Unknown	TCs	8123/3: Basaloid carcinoma	8123/3: Basaloid carcinoma	"IIB"	Regional by direct extension only	Blank(s)	Blank(s)	Blank(s)	Blank(s)	Blank(s)	Total/Radical excision	60	None	None; diagnosed at autopsy	PORT	Radiation after surgery	Surgery performed	Beam radiation	No/Unknown	No preoperative chemotherapy	no_systemic therapy	Blank(s)	Blank(s)	0	0	Not performed	No	No	No	No	Blank(s)	Blank(s)	Blank(s)	"80+"	70	Blank(s)	Other Endocrine including Thymus	1
51	18-59years	50-54 years	Male	2011	Not PRCDA	Black	Black	Non-Spanish-Hispanic-Latino	Non-Hispanic Black	8585	Well differentiated; Grade I	"Ts,B3"	8585/3: Thymoma, type B3, malignant	8585/3: Thymoma, type B3, malignant	"IIB"	Regional by both direct extension and lymph node involvement	Blank(s)	Blank(s)	Blank(s)	Blank(s)	Blank(s)	Total/Radical excision	60	"Yes"	None; diagnosed at autopsy	PRRT	Radiation prior to surgery	Surgery performed	Beam radiation	Yes	Preoperative chemotherapy	Systemic therapy before surgery	Blank(s)	Blank(s)	2	3	positive	No	No	No	No	Blank(s)	Blank(s)	Blank(s)	"<80"	68	Blank(s)	Alive	0
57	18-59years	55-59 years	Male	2011	Not PRCDA	White	White	Non-Spanish-Hispanic-Latino	Non-Hispanic White	8070	Poorly differentiated; Grade III	TCs	8070/3: Squamous cell carcinoma, NOS	8070/3: Squamous cell carcinoma, NOS	"IIB"	Regional by both direct extension and lymph node involvement	Blank(s)	Blank(s)	Blank(s)	Blank(s)	Blank(s)	Total/Radical excision	60	"Yes"	None; diagnosed at autopsy	PORT	Radiation after surgery	Surgery performed	Beam radiation	Yes	No preoperative chemotherapy	Systemic therapy after surgery	Blank(s)	Blank(s)	2	1	positive	No	No	No	No	Blank(s)	Blank(s)	Blank(s)	"80+"	80	Blank(s)	Alive	0
56	18-59years	55-59 years	Male	2009	Not PRCDA	White	White	Non-Spanish-Hispanic-Latino	Non-Hispanic White	8584	Unknown	"Ts,B1/B2"	8584/3: Thymoma, type B2, malignant	8584/3: Thymoma, type B2, malignant	"IIB"	Regional by direct extension only	Blank(s)	Blank(s)	Blank(s)	Blank(s)	Blank(s)	Total/Radical excision	40	"Yes"	None; diagnosed at autopsy	PORT	Radiation after surgery	Surgery performed	Beam radiation	No/Unknown	No preoperative chemotherapy	no_systemic therapy	Blank(s)	Blank(s)	11	4	negative	Blank(s)	Blank(s)	Blank(s)	Blank(s)	Blank(s)	Blank(s)	Blank(s)	"<80"	55	Blank(s)	Alive	0
50	18-59years	50-54 years	Female	2012	Not PRCDA	Other	Asian or Pacific Islander	Non-Spanish-Hispanic-Latino	Non-Hispanic Asian or Pacific Islander	8583	Unknown	"Ts,B1/B2"	8583/3: Thymoma, type B1, malignant	8583/3: Thymoma, type B1, malignant	"IIB"	Regional by direct extension only	Blank(s)	Blank(s)	Blank(s)	Blank(s)	Blank(s)	Total/Radical excision	40	None	None; diagnosed at autopsy	no_radiation	no_radiation	Surgery performed	None/Unknown	No/Unknown	No preoperative chemotherapy	no_systemic therapy	Blank(s)	Blank(s)	0	0	Not performed	No	No	No	No	Blank(s)	Blank(s)	Blank(s)	"<80"	990	Blank(s)	Alive	0
72	60+years	70-74 years	Female	2012	Not PRCDA	White	White	Non-Spanish-Hispanic-Latino	Non-Hispanic White	8585	Unknown	"Ts,B3"	8585/3: Thymoma, type B3, malignant	8585/3: Thymoma, type B3, malignant	"IIB"	Regional by direct extension only	Blank(s)	Blank(s)	Blank(s)	Blank(s)	Blank(s)	Total/Radical excision	40	"Yes"	None; diagnosed at autopsy	no_radiation	no_radiation	Surgery performed	None/Unknown	No/Unknown	No preoperative chemotherapy	no_systemic therapy	Blank(s)	Blank(s)	0	2	negative	No	No	No	No	Blank(s)	Blank(s)	Blank(s)	"80+"	70	Blank(s)	Other Endocrine including Thymus	1
50	18-59years	50-54 years	Female	2012	Not PRCDA	Other	Asian or Pacific Islander	Non-Spanish-Hispanic-Latino	Non-Hispanic Asian or Pacific Islander	8584	Unknown	"Ts,B1/B2"	8584/3: Thymoma, type B2, malignant	8584/3: Thymoma, type B2, malignant	"III/IV"	Distant site(s)/node(s) involved	Blank(s)	Blank(s)	Blank(s)	Blank(s)	Blank(s)	Total/Radical excision	40	"Yes"	None; diagnosed at autopsy	PORT	Radiation after surgery	Surgery performed	Beam radiation	No/Unknown	No preoperative chemotherapy	no_systemic therapy	Blank(s)	Blank(s)	2	3	negative	No	No	No	No	Blank(s)	Blank(s)	Blank(s)	"80+"	160	Blank(s)	Alive	0
38	18-59years	35-39 years	Male	2007	Not PRCDA	Other	Asian or Pacific Islander	Non-Spanish-Hispanic-Latino	Non-Hispanic Asian or Pacific Islander	8583	Unknown	"Ts,B1/B2"	8583/3: Thymoma, type B1, malignant	8583/3: Thymoma, type B1, malignant	"I-IIA"	Localized only	Blank(s)	Blank(s)	Blank(s)	Blank(s)	Blank(s)	Incomplete excision	30	None	None; diagnosed at autopsy	no_radiation	no_radiation	Surgery performed	None/Unknown	No/Unknown	No preoperative chemotherapy	no_systemic therapy	Blank(s)	Blank(s)	0	0	Not performed	Blank(s)	Blank(s)	Blank(s)	Blank(s)	Blank(s)	Blank(s)	Blank(s)	"80+"	90	Blank(s)	Alive	0
65	60+years	65-69 years	Male	2012	Not PRCDA	White	White	Non-Spanish-Hispanic-Latino	Non-Hispanic White	8580	Unknown	"Ts,NOS"	8580/3: Thymoma, malignant, NOS	8580/3: Thymoma, malignant, NOS	"I-IIA"	Localized only	Blank(s)	Blank(s)	Blank(s)	Blank(s)	Blank(s)	Incomplete excision	20	None	None; diagnosed at autopsy	PORT	Radiation after surgery	Surgery performed	Beam radiation	No/Unknown	No preoperative chemotherapy	no_systemic therapy	Blank(s)	Blank(s)	0	0	Not performed	No	No	No	No	Blank(s)	Blank(s)	Blank(s)	"<80"	50	Blank(s)	Alive	0
31	18-59years	30-34 years	Male	2013	Not PRCDA	Other	Asian or Pacific Islander	Non-Spanish-Hispanic-Latino	Non-Hispanic Asian or Pacific Islander	8586	Unknown	TCs	8586/3: Thymic carcinoma, NOS	8586/3: Thymic carcinoma, NOS	"I-IIA"	Localized only	Blank(s)	Blank(s)	Blank(s)	Blank(s)	Blank(s)	NOS	90	None	None; diagnosed at autopsy	PORT	Radiation after surgery	Surgery performed	Beam radiation	No/Unknown	No preoperative chemotherapy	no_systemic therapy	Blank(s)	Blank(s)	0	0	Not performed	No	No	No	No	Blank(s)	Blank(s)	Blank(s)	"<80"	50	Blank(s)	Other Endocrine including Thymus	1
73	60+years	70-74 years	Female	2012	Not PRCDA	White	White	Non-Spanish-Hispanic-Latino	Non-Hispanic White	8582	Unknown	"Ts,A/AB"	8582/3: Thymoma, type AB, malignant	8582/3: Thymoma, type AB, malignant	"IIB"	Regional by direct extension only	Blank(s)	Blank(s)	Blank(s)	Blank(s)	Blank(s)	Total/Radical excision	40	None	None; diagnosed at autopsy	no_radiation	no_radiation	Surgery performed	None/Unknown	No/Unknown	No preoperative chemotherapy	no_systemic therapy	Blank(s)	Blank(s)	3	0	Not performed	No	No	No	No	Blank(s)	Blank(s)	Blank(s)	"<80"	60	Blank(s)	Alive	0
59	18-59years	55-59 years	Female	2012	Not PRCDA	White	White	Non-Spanish-Hispanic-Latino	Non-Hispanic White	8586	Unknown	TCs	8586/3: Thymic carcinoma, NOS	8586/3: Thymic carcinoma, NOS	"I-IIA"	Localized only	Blank(s)	Blank(s)	Blank(s)	Blank(s)	Blank(s)	Incomplete excision	30	None	None; diagnosed at autopsy	PORT	Radiation after surgery	Surgery performed	Beam radiation	Yes	No preoperative chemotherapy	Systemic therapy after surgery	Blank(s)	Blank(s)	3	0	Not performed	No	No	No	No	Blank(s)	Blank(s)	Blank(s)	"<80"	25	Blank(s)	Alive	0
79	60+years	75-79 years	Male	2012	Not PRCDA	Other	Asian or Pacific Islander	Non-Spanish-Hispanic-Latino	Non-Hispanic Asian or Pacific Islander	8584	Unknown	"Ts,B1/B2"	8584/3: Thymoma, type B2, malignant	8584/3: Thymoma, type B2, malignant	"III/IV"	Distant site(s)/node(s) involved	Blank(s)	Blank(s)	Blank(s)	Blank(s)	Blank(s)	Total/Radical excision	60	None	None; diagnosed at autopsy	no_radiation	no_radiation	Surgery performed	None/Unknown	Yes	Preoperative chemotherapy	Systemic therapy before surgery	Blank(s)	Blank(s)	1	0	Not performed	No	No	No	No	Blank(s)	Blank(s)	Blank(s)	"80+"	80	Blank(s)	Other Endocrine including Thymus	1
51	18-59years	50-54 years	Male	2019	Not PRCDA	White	White	Non-Spanish-Hispanic-Latino	Non-Hispanic White	8584	Blank(s)	"Ts,B1/B2"	8584/3: Thymoma, type B2, malignant	8584/3: Thymoma, type B2, malignant	"I-IIA"	Blank(s)	Blank(s)	T1	N0	M0	1	Incomplete excision	30	"Yes"	None; diagnosed at autopsy	PORT	Radiation after surgery	Surgery performed	Beam radiation	No/Unknown	No preoperative chemotherapy	no_systemic therapy	Blank(s)	Blank(s)	1	4	negative	No	No	No	No	None; no lymph node metastases	None; no other metastases	85	"80+"	85	Blank(s)	Alive	0
47	18-59years	45-49 years	Female	2013	Not PRCDA	White	White	Non-Spanish-Hispanic-Latino	Non-Hispanic White	8583	Unknown	"Ts,B1/B2"	8583/3: Thymoma, type B1, malignant	8583/3: Thymoma, type B1, malignant	"I-IIA"	Localized only	Blank(s)	Blank(s)	Blank(s)	Blank(s)	Blank(s)	Total/Radical excision	40	None	None; diagnosed at autopsy	no_radiation	no_radiation	Surgery performed	None/Unknown	No/Unknown	No preoperative chemotherapy	no_systemic therapy	Blank(s)	Blank(s)	1	0	Not performed	No	No	No	No	Blank(s)	Blank(s)	Blank(s)	"<80"	46	Blank(s)	Alive	0
52	18-59years	50-54 years	Female	2013	Not PRCDA	Other	Asian or Pacific Islander	Non-Spanish-Hispanic-Latino	Non-Hispanic Asian or Pacific Islander	8585	Unknown	"Ts,B3"	8585/3: Thymoma, type B3, malignant	8585/3: Thymoma, type B3, malignant	"III/IV"	Distant site(s)/node(s) involved	Blank(s)	Blank(s)	Blank(s)	Blank(s)	Blank(s)	Total/Radical excision	40	None	None; diagnosed at autopsy	no_radiation	no_radiation	Surgery performed	None/Unknown	No/Unknown	No preoperative chemotherapy	no_systemic therapy	Blank(s)	Blank(s)	0	0	Not performed	No	No	No	No	Blank(s)	Blank(s)	Blank(s)	"80+"	90	Blank(s)	Alive	0
58	18-59years	55-59 years	Male	2013	Not PRCDA	White	White	Non-Spanish-Hispanic-Latino	Non-Hispanic White	8585	Unknown	"Ts,B3"	8585/3: Thymoma, type B3, malignant	8585/3: Thymoma, type B3, malignant	"III/IV"	Distant site(s)/node(s) involved	Blank(s)	Blank(s)	Blank(s)	Blank(s)	Blank(s)	Total/Radical excision	60	"Yes"	None; diagnosed at autopsy	PRRT	Radiation prior to surgery	Surgery performed	Beam radiation	Yes	Preoperative chemotherapy	Systemic therapy before surgery	Blank(s)	Blank(s)	0	4	negative	No	No	No	No	Blank(s)	Blank(s)	Blank(s)	"80+"	90	Blank(s)	Alive	0
46	18-59years	45-49 years	Male	2013	Not PRCDA	Black	Black	Non-Spanish-Hispanic-Latino	Non-Hispanic Black	8586	Well differentiated; Grade I	TCs	8586/3: Thymic carcinoma, NOS	8586/3: Thymic carcinoma, NOS	"IIB"	Regional by direct extension only	Blank(s)	Blank(s)	Blank(s)	Blank(s)	Blank(s)	Total/Radical excision	40	None	None; diagnosed at autopsy	PORT	Radiation after surgery	Surgery performed	Beam radiation	No/Unknown	No preoperative chemotherapy	no_systemic therapy	Blank(s)	Blank(s)	0	0	Not performed	No	No	No	No	Blank(s)	Blank(s)	Blank(s)	"<80"	55	Blank(s)	Alive	0
53	18-59years	50-54 years	Male	2013	Not PRCDA	Black	Black	Non-Spanish-Hispanic-Latino	Non-Hispanic Black	8582	Unknown	"Ts,A/AB"	8582/3: Thymoma, type AB, malignant	8582/3: Thymoma, type AB, malignant	"I-IIA"	Localized only	Blank(s)	Blank(s)	Blank(s)	Blank(s)	Blank(s)	Total/Radical excision	40	None	None; diagnosed at autopsy	no_radiation	no_radiation	Surgery performed	None/Unknown	Yes	Preoperative chemotherapy	Systemic therapy before surgery	Blank(s)	Blank(s)	0	0	Not performed	No	No	No	No	Blank(s)	Blank(s)	Blank(s)	"80+"	110	Blank(s)	Alive	0
51	18-59years	50-54 years	Male	2013	Not PRCDA	White	White	Non-Spanish-Hispanic-Latino	Non-Hispanic White	8070	Unknown	TCs	8070/3: Squamous cell carcinoma, NOS	8070/3: Squamous cell carcinoma, NOS	"I-IIA"	Localized only	Blank(s)	Blank(s)	Blank(s)	Blank(s)	Blank(s)	Total/Radical excision	60	None	None; diagnosed at autopsy	no_radiation	no_radiation	Surgery performed	None/Unknown	No/Unknown	No preoperative chemotherapy	no_systemic therapy	Blank(s)	Blank(s)	0	0	Not performed	No	No	No	No	Blank(s)	Blank(s)	Blank(s)	"<80"	20	Blank(s)	Alive	0
75	60+years	75-79 years	Male	2018	Not PRCDA	Other	Asian or Pacific Islander	Non-Spanish-Hispanic-Latino	Non-Hispanic Asian or Pacific Islander	8583	Blank(s)	"Ts,B1/B2"	8583/3: Thymoma, type B1, malignant	8583/3: Thymoma, type B1, malignant	"IIB"	Blank(s)	Blank(s)	T1a	N0	M0	1	Incomplete excision	30	"Yes"	None; diagnosed at autopsy	no_radiation	no_radiation	Surgery performed	None/Unknown	No/Unknown	No preoperative chemotherapy	no_systemic therapy	Blank(s)	Blank(s)	1	3	negative	No	No	No	No	None; no lymph node metastases	None; no other metastases	91	"80+"	91	Blank(s)	Other Endocrine including Thymus	1
51	18-59years	50-54 years	Male	2013	Not PRCDA	White	White	Non-Spanish-Hispanic-Latino	Non-Hispanic White	8585	Unknown	"Ts,B3"	8585/3: Thymoma, type B3, malignant	8585/3: Thymoma, type B3, malignant	"I-IIA"	Localized only	Blank(s)	Blank(s)	Blank(s)	Blank(s)	Blank(s)	Total/Radical excision	40	"Yes"	None; diagnosed at autopsy	no_radiation	no_radiation	Surgery performed	None/Unknown	No/Unknown	No preoperative chemotherapy	no_systemic therapy	Blank(s)	Blank(s)	0	1	negative	No	No	No	No	Blank(s)	Blank(s)	Blank(s)	"<80"	45	Blank(s)	Alive	0
39	18-59years	35-39 years	Male	2018	Not PRCDA	Other	Asian or Pacific Islander	Non-Spanish-Hispanic-Latino	Non-Hispanic Asian or Pacific Islander	8249	Blank(s)	NETs	8249/3: Atypical carcinoid tumor	8249/3: Atypical carcinoid tumor	"IIB"	Blank(s)	Blank(s)	T1a	N1	M0	4A	Total/Radical excision	40	"Yes"	None; diagnosed at autopsy	PORT	Radiation after surgery	Surgery performed	Beam radiation	Yes	No preoperative chemotherapy	Systemic therapy after surgery	Blank(s)	Blank(s)	1	1	positive	No	No	No	No	None; no lymph node metastases	None; no other metastases	75	"<80"	75	Blank(s)	Alive	0
75	60+years	75-79 years	Male	2019	Not PRCDA	Other	Asian or Pacific Islander	Non-Spanish-Hispanic-Latino	Non-Hispanic Asian or Pacific Islander	8586	Blank(s)	TCs	8586/3: Thymic carcinoma, NOS	8586/3: Thymic carcinoma, NOS	"IIB"	Blank(s)	Blank(s)	T1a	N0	M0	1	Total/Radical excision	40	"Yes"	None; diagnosed at autopsy	PORT	Radiation after surgery	Surgery performed	Beam radiation	No/Unknown	No preoperative chemotherapy	no_systemic therapy	Blank(s)	Blank(s)	0	2	negative	No	No	No	No	None; no lymph node metastases	None; no other metastases	30	"<80"	30	Blank(s)	Alive	0
31	18-59years	30-34 years	Female	2013	Not PRCDA	Other	Asian or Pacific Islander	Non-Spanish-Hispanic-Latino	Non-Hispanic Asian or Pacific Islander	8249	Unknown	NETs	8249/3: Atypical carcinoid tumor	8249/3: Atypical carcinoid tumor	"I-IIA"	Localized only	Blank(s)	Blank(s)	Blank(s)	Blank(s)	Blank(s)	Incomplete excision	30	None	None; diagnosed at autopsy	PORT	Radiation after surgery	Surgery performed	Beam radiation	No/Unknown	No preoperative chemotherapy	no_systemic therapy	Blank(s)	Blank(s)	0	0	Not performed	No	No	No	No	Blank(s)	Blank(s)	Blank(s)	Unknown	Unknown	Blank(s)	Alive	0
67	60+years	65-69 years	Male	2013	Not PRCDA	Other	Asian or Pacific Islander	Non-Spanish-Hispanic-Latino	Non-Hispanic Asian or Pacific Islander	8580	Unknown	"Ts,NOS"	8580/3: Thymoma, malignant, NOS	8580/3: Thymoma, malignant, NOS	"IIB"	Regional by direct extension only	Blank(s)	Blank(s)	Blank(s)	Blank(s)	Blank(s)	Incomplete excision	27	None	None; diagnosed at autopsy	PORT	Radiation after surgery	Surgery performed	Beam radiation	No/Unknown	No preoperative chemotherapy	no_systemic therapy	Blank(s)	Blank(s)	1	0	Not performed	No	No	No	No	Blank(s)	Blank(s)	Blank(s)	"<80"	67	Blank(s)	Miscellaneous Malignant Cancer	1
48	18-59years	45-49 years	Female	2013	Not PRCDA	White	White	Non-Spanish-Hispanic-Latino	Non-Hispanic White	8583	Undifferentiated; anaplastic; Grade IV	"Ts,B1/B2"	8583/3: Thymoma, type B1, malignant	8583/3: Thymoma, type B1, malignant	"IIB"	Regional by direct extension only	Blank(s)	Blank(s)	Blank(s)	Blank(s)	Blank(s)	Incomplete excision	20	"Yes"	None; diagnosed at autopsy	PORT	Radiation after surgery	Surgery performed	Beam radiation	No/Unknown	No preoperative chemotherapy	no_systemic therapy	Blank(s)	Blank(s)	1	2	negative	No	No	No	No	Blank(s)	Blank(s)	Blank(s)	"<80"	53	Blank(s)	Alive	0
73	60+years	70-74 years	Female	2013	Not PRCDA	Other	Asian or Pacific Islander	Non-Spanish-Hispanic-Latino	Non-Hispanic Asian or Pacific Islander	8581	Unknown	"Ts,A/AB"	8581/3: Thymoma, type A, malignant	8581/3: Thymoma, type A, malignant	"IIB"	Regional by direct extension only	Blank(s)	Blank(s)	Blank(s)	Blank(s)	Blank(s)	Total/Radical excision	40	None	None; diagnosed at autopsy	PRRT	Radiation prior to surgery	Surgery performed	Beam radiation	Yes	Preoperative chemotherapy	Systemic therapy before surgery	Blank(s)	Blank(s)	1	0	Not performed	No	No	No	No	Blank(s)	Blank(s)	Blank(s)	"80+"	110	Blank(s)	Alive	0
40	18-59years	40-44 years	Male	2013	Not PRCDA	Black	Black	Non-Spanish-Hispanic-Latino	Non-Hispanic Black	8580	Unknown	"Ts,NOS"	8580/3: Thymoma, malignant, NOS	8580/3: Thymoma, malignant, NOS	"I-IIA"	Localized only	Blank(s)	Blank(s)	Blank(s)	Blank(s)	Blank(s)	Total/Radical excision	40	None	None; diagnosed at autopsy	no_radiation	no_radiation	Surgery performed	None/Unknown	No/Unknown	No preoperative chemotherapy	no_systemic therapy	Blank(s)	Blank(s)	4	0	Not performed	No	No	No	No	Blank(s)	Blank(s)	Blank(s)	"<80"	28	Blank(s)	Alive	0
42	18-59years	40-44 years	Male	2013	Not PRCDA	Other	Asian or Pacific Islander	Non-Spanish-Hispanic-Latino	Non-Hispanic Asian or Pacific Islander	8582	Unknown	"Ts,A/AB"	8582/3: Thymoma, type AB, malignant	8582/3: Thymoma, type AB, malignant	"IIB"	Regional by direct extension only	Blank(s)	Blank(s)	Blank(s)	Blank(s)	Blank(s)	Total/Radical excision	60	"Yes"	None; diagnosed at autopsy	no_radiation	no_radiation	Surgery performed	None/Unknown	No/Unknown	No preoperative chemotherapy	no_systemic therapy	Blank(s)	Blank(s)	1	2	negative	No	No	No	No	Blank(s)	Blank(s)	Blank(s)	"80+"	90	Blank(s)	Alive	0
62	60+years	60-64 years	Male	2014	Not PRCDA	Other	Asian or Pacific Islander	Non-Spanish-Hispanic-Latino	Non-Hispanic Asian or Pacific Islander	8585	Well differentiated; Grade I	"Ts,B3"	8585/3: Thymoma, type B3, malignant	8585/3: Thymoma, type B3, malignant	"IIB"	Regional by direct extension only	Blank(s)	Blank(s)	Blank(s)	Blank(s)	Blank(s)	Total/Radical excision	40	None	None; diagnosed at autopsy	PORT	Radiation after surgery	Surgery performed	Beam radiation	No/Unknown	No preoperative chemotherapy	no_systemic therapy	Blank(s)	Blank(s)	0	0	Not performed	No	No	No	No	Blank(s)	Blank(s)	Blank(s)	"<80"	75	Blank(s)	Alive	0
46	18-59years	45-49 years	Female	2013	Not PRCDA	White	White	Non-Spanish-Hispanic-Latino	Non-Hispanic White	8580	Unknown	"Ts,NOS"	8580/3: Thymoma, malignant, NOS	8580/3: Thymoma, malignant, NOS	"I-IIA"	Localized only	Blank(s)	Blank(s)	Blank(s)	Blank(s)	Blank(s)	Total/Radical excision	40	None	None; diagnosed at autopsy	no_radiation	no_radiation	Surgery performed	None/Unknown	No/Unknown	No preoperative chemotherapy	no_systemic therapy	Blank(s)	Blank(s)	0	0	Not performed	No	No	No	No	Blank(s)	Blank(s)	Blank(s)	"<80"	78	Blank(s)	Alive	0
59	18-59years	55-59 years	Female	2014	Not PRCDA	White	White	Non-Spanish-Hispanic-Latino	Non-Hispanic White	8582	Unknown	"Ts,A/AB"	8582/3: Thymoma, type AB, malignant	8582/3: Thymoma, type AB, malignant	"IIB"	Regional by direct extension only	Blank(s)	Blank(s)	Blank(s)	Blank(s)	Blank(s)	Incomplete excision	30	None	None; diagnosed at autopsy	no_radiation	no_radiation	Surgery performed	None/Unknown	No/Unknown	No preoperative chemotherapy	no_systemic therapy	Blank(s)	Blank(s)	0	0	Not performed	No	No	No	No	Blank(s)	Blank(s)	Blank(s)	"<80"	45	Blank(s)	Alive	0
68	60+years	65-69 years	Male	2013	Not PRCDA	Black	Black	Non-Spanish-Hispanic-Latino	Non-Hispanic Black	8246	Well differentiated; Grade I	NETs	8246/3: Neuroendocrine carcinoma, NOS	8246/3: Neuroendocrine carcinoma, NOS	"I-IIA"	Localized only	Blank(s)	Blank(s)	Blank(s)	Blank(s)	Blank(s)	Incomplete excision	30	"Yes"	None; diagnosed at autopsy	no_radiation	no_radiation	Surgery performed	None/Unknown	No/Unknown	No preoperative chemotherapy	no_systemic therapy	Blank(s)	Blank(s)	5	0	Not performed	No	No	No	No	Blank(s)	Blank(s)	Blank(s)	"<80"	50	Blank(s)	Alzheimers (ICD-9 and 10 only)	0
23	18-59years	20-24 years	Male	2014	Not PRCDA	White	White	Spanish-Hispanic-Latino	Hispanic (All Races)	8584	Unknown	"Ts,B1/B2"	8584/3: Thymoma, type B2, malignant	8584/3: Thymoma, type B2, malignant	"IIB"	Regional by direct extension only	Blank(s)	Blank(s)	Blank(s)	Blank(s)	Blank(s)	Incomplete excision	30	"Yes"	Non-primary surgical procedure to other regional sites	PORT	Radiation after surgery	Surgery performed	Beam radiation	Yes	Preoperative chemotherapy	Systemic therapy before surgery	Blank(s)	Blank(s)	1	6	negative	No	No	No	No	Blank(s)	Blank(s)	Blank(s)	"80+"	96	Blank(s)	Alive	0
64	60+years	60-64 years	Male	2014	Not PRCDA	Black	Black	Non-Spanish-Hispanic-Latino	Non-Hispanic Black	8586	Moderately differentiated; Grade II	TCs	8586/3: Thymic carcinoma, NOS	8586/3: Thymic carcinoma, NOS	"IIB"	Regional by both direct extension and lymph node involvement	Blank(s)	Blank(s)	Blank(s)	Blank(s)	Blank(s)	Incomplete excision	50	None	None; diagnosed at autopsy	PORT	Radiation after surgery	Surgery performed	Beam radiation	Yes	Preoperative chemotherapy	Systemic therapy before surgery	Blank(s)	Blank(s)	1	0	Not performed	No	No	No	No	Blank(s)	Blank(s)	Blank(s)	"80+"	84	Blank(s)	Alive	0
71	60+years	70-74 years	Female	2016	Not PRCDA	Black	Black	Non-Spanish-Hispanic-Latino	Non-Hispanic Black	8586	Undifferentiated; anaplastic; Grade IV	TCs	8586/3: Thymic carcinoma, NOS	8586/3: Thymic carcinoma, NOS	"I-IIA"	Localized only	Blank(s)	Blank(s)	Blank(s)	Blank(s)	Blank(s)	Incomplete excision	27	"Yes"	None; diagnosed at autopsy	PORT	Radiation after surgery	Surgery performed	Beam radiation	No/Unknown	No preoperative chemotherapy	no_systemic therapy	Blank(s)	Blank(s)	0	2	negative	No	No	No	No	None; no lymph node metastases	None; no other metastases	35	"<80"	35	Blank(s)	Alive	0
81	60+years	80-84 years	Male	2012	Not PRCDA	White	White	Non-Spanish-Hispanic-Latino	Non-Hispanic White	8582	Well differentiated; Grade I	"Ts,A/AB"	8582/3: Thymoma, type AB, malignant	8582/3: Thymoma, type AB, malignant	"I-IIA"	Localized only	Blank(s)	Blank(s)	Blank(s)	Blank(s)	Blank(s)	Incomplete excision	30	"Yes"	None; diagnosed at autopsy	no_radiation	no_radiation	Surgery performed	None/Unknown	No/Unknown	No preoperative chemotherapy	no_systemic therapy	Blank(s)	Blank(s)	24	1	negative	No	No	No	No	Blank(s)	Blank(s)	Blank(s)	"80+"	100	Blank(s)	Alive	0
54	18-59years	50-54 years	Male	2014	Not PRCDA	Other	Asian or Pacific Islander	Non-Spanish-Hispanic-Latino	Non-Hispanic Asian or Pacific Islander	8249	Moderately differentiated; Grade II	NETs	8249/3: Atypical carcinoid tumor	8249/3: Atypical carcinoid tumor	"III/IV"	Distant site(s)/node(s) involved	Blank(s)	Blank(s)	Blank(s)	Blank(s)	Blank(s)	Incomplete excision	50	None	None; diagnosed at autopsy	PRRT	Radiation prior to surgery	Surgery performed	Beam radiation	Yes	No preoperative chemotherapy	Systemic therapy after surgery	Blank(s)	Blank(s)	0	0	Not performed	Yes	No	No	No	Blank(s)	Blank(s)	Blank(s)	"80+"	210	Blank(s)	Other Endocrine including Thymus	1
48	18-59years	45-49 years	Male	2014	Not PRCDA	White	White	Non-Spanish-Hispanic-Latino	Non-Hispanic White	8582	Unknown	"Ts,A/AB"	8582/3: Thymoma, type AB, malignant	8582/3: Thymoma, type AB, malignant	"I-IIA"	Localized only	Blank(s)	Blank(s)	Blank(s)	Blank(s)	Blank(s)	Total/Radical excision	40	None	None; diagnosed at autopsy	no_radiation	no_radiation	Surgery performed	None/Unknown	No/Unknown	No preoperative chemotherapy	no_systemic therapy	Blank(s)	Blank(s)	0	0	Not performed	No	No	No	No	Blank(s)	Blank(s)	Blank(s)	"<80"	60	Blank(s)	Alive	0
71	60+years	70-74 years	Male	2014	Not PRCDA	Other	Asian or Pacific Islander	Non-Spanish-Hispanic-Latino	Non-Hispanic Asian or Pacific Islander	8585	Unknown	"Ts,B3"	8585/3: Thymoma, type B3, malignant	8585/3: Thymoma, type B3, malignant	Unstaged	Unknown/unstaged/unspecified/DCO	Blank(s)	Blank(s)	Blank(s)	Blank(s)	Blank(s)	Incomplete excision	20	None	None; diagnosed at autopsy	no_radiation	no_radiation	Surgery performed	None/Unknown	Yes	No preoperative chemotherapy	Systemic therapy after surgery	Blank(s)	Blank(s)	0	0	Not performed	No	No	No	No	Blank(s)	Blank(s)	Blank(s)	"<80"	69	Blank(s)	Non-Hodgkin Lymphoma	0
61	60+years	60-64 years	Male	2014	Not PRCDA	White	White	Non-Spanish-Hispanic-Latino	Non-Hispanic White	8582	Unknown	"Ts,A/AB"	8582/3: Thymoma, type AB, malignant	8582/3: Thymoma, type AB, malignant	"I-IIA"	Localized only	Blank(s)	Blank(s)	Blank(s)	Blank(s)	Blank(s)	Total/Radical excision	40	None	None; diagnosed at autopsy	PORT	Radiation after surgery	Surgery performed	Beam radiation	No/Unknown	No preoperative chemotherapy	no_systemic therapy	Blank(s)	Blank(s)	1	0	Not performed	No	No	No	No	Blank(s)	Blank(s)	Blank(s)	"<80"	40	Blank(s)	Alive	0
69	60+years	65-69 years	Female	2014	Not PRCDA	Other	Asian or Pacific Islander	Non-Spanish-Hispanic-Latino	Non-Hispanic Asian or Pacific Islander	8584	Unknown	"Ts,B1/B2"	8584/3: Thymoma, type B2, malignant	8584/3: Thymoma, type B2, malignant	"IIB"	Regional by direct extension only	Blank(s)	Blank(s)	Blank(s)	Blank(s)	Blank(s)	Total/Radical excision	40	None	None; diagnosed at autopsy	PORT	Radiation after surgery	Surgery performed	Beam radiation	No/Unknown	No preoperative chemotherapy	no_systemic therapy	Blank(s)	Blank(s)	1	0	Not performed	No	No	No	No	Blank(s)	Blank(s)	Blank(s)	"<80"	34	Blank(s)	Alive	0
57	18-59years	55-59 years	Male	2014	Not PRCDA	Other	Asian or Pacific Islander	Non-Spanish-Hispanic-Latino	Non-Hispanic Asian or Pacific Islander	8584	Unknown	"Ts,B1/B2"	8584/3: Thymoma, type B2, malignant	8584/3: Thymoma, type B2, malignant	"IIB"	Regional by direct extension only	Blank(s)	Blank(s)	Blank(s)	Blank(s)	Blank(s)	Incomplete excision	30	None	None; diagnosed at autopsy	PORT	Radiation after surgery	Surgery performed	Beam radiation	No/Unknown	No preoperative chemotherapy	no_systemic therapy	Blank(s)	Blank(s)	0	0	Not performed	No	No	No	No	Blank(s)	Blank(s)	Blank(s)	Unknown	Unknown	Blank(s)	Alive	0
55	18-59years	55-59 years	Male	2014	Not PRCDA	Other	Asian or Pacific Islander	Non-Spanish-Hispanic-Latino	Non-Hispanic Asian or Pacific Islander	8584	Unknown	"Ts,B1/B2"	8584/3: Thymoma, type B2, malignant	8584/3: Thymoma, type B2, malignant	"I-IIA"	Localized only	Blank(s)	Blank(s)	Blank(s)	Blank(s)	Blank(s)	Incomplete excision	30	None	None; diagnosed at autopsy	no_radiation	no_radiation	Surgery performed	None/Unknown	No/Unknown	No preoperative chemotherapy	no_systemic therapy	Blank(s)	Blank(s)	2	0	Not performed	No	No	No	No	Blank(s)	Blank(s)	Blank(s)	"<80"	45	Blank(s)	Alive	0
43	18-59years	40-44 years	Male	2014	Not PRCDA	Other	Asian or Pacific Islander	Non-Spanish-Hispanic-Latino	Non-Hispanic Asian or Pacific Islander	8584	Unknown	"Ts,B1/B2"	8584/3: Thymoma, type B2, malignant	8584/3: Thymoma, type B2, malignant	"IIB"	Regional by direct extension only	Blank(s)	Blank(s)	Blank(s)	Blank(s)	Blank(s)	Total/Radical excision	40	None	None; diagnosed at autopsy	PORT	Radiation after surgery	Surgery performed	Beam radiation	No/Unknown	No preoperative chemotherapy	no_systemic therapy	Blank(s)	Blank(s)	0	0	Not performed	No	No	No	No	Blank(s)	Blank(s)	Blank(s)	"<80"	55	Blank(s)	Alive	0
65	60+years	65-69 years	Female	2014	Not PRCDA	Other	Asian or Pacific Islander	Non-Spanish-Hispanic-Latino	Non-Hispanic Asian or Pacific Islander	8581	Unknown	"Ts,A/AB"	8581/3: Thymoma, type A, malignant	8581/3: Thymoma, type A, malignant	"I-IIA"	Localized only	Blank(s)	Blank(s)	Blank(s)	Blank(s)	Blank(s)	Incomplete excision	30	None	None; diagnosed at autopsy	no_radiation	no_radiation	Surgery performed	None/Unknown	No/Unknown	No preoperative chemotherapy	no_systemic therapy	Blank(s)	Blank(s)	1	2	negative	No	No	No	No	Blank(s)	Blank(s)	Blank(s)	"80+"	103	Blank(s)	Alive	0
56	18-59years	55-59 years	Female	2014	Not PRCDA	White	White	Non-Spanish-Hispanic-Latino	Non-Hispanic White	8582	Unknown	"Ts,A/AB"	8582/3: Thymoma, type AB, malignant	8582/3: Thymoma, type AB, malignant	"I-IIA"	Localized only	Blank(s)	Blank(s)	Blank(s)	Blank(s)	Blank(s)	Total/Radical excision	40	None	None; diagnosed at autopsy	no_radiation	no_radiation	Surgery performed	None/Unknown	No/Unknown	No preoperative chemotherapy	no_systemic therapy	Blank(s)	Blank(s)	1	0	Not performed	No	No	No	No	Blank(s)	Blank(s)	Blank(s)	"80+"	85	Blank(s)	Alive	0
84	60+years	80-84 years	Male	2015	Not PRCDA	White	White	Non-Spanish-Hispanic-Latino	Non-Hispanic White	8582	Unknown	"Ts,A/AB"	8582/3: Thymoma, type AB, malignant	8582/3: Thymoma, type AB, malignant	"I-IIA"	Localized only	Blank(s)	Blank(s)	Blank(s)	Blank(s)	Blank(s)	Total/Radical excision	40	None	None; diagnosed at autopsy	no_radiation	no_radiation	Surgery performed	None/Unknown	No/Unknown	No preoperative chemotherapy	no_systemic therapy	Blank(s)	Blank(s)	0	0	Not performed	No	No	No	No	Blank(s)	Blank(s)	Blank(s)	"<80"	60	Blank(s)	Other Cause of Death	0
66	60+years	65-69 years	Male	2014	Not PRCDA	White	White	Non-Spanish-Hispanic-Latino	Non-Hispanic White	8585	Well differentiated; Grade I	"Ts,B3"	8585/3: Thymoma, type B3, malignant	8585/3: Thymoma, type B3, malignant	"IIB"	Regional by direct extension only	Blank(s)	Blank(s)	Blank(s)	Blank(s)	Blank(s)	Total/Radical excision	40	"Yes"	None; diagnosed at autopsy	PORT	Radiation after surgery	Surgery performed	Beam radiation	Yes	Preoperative chemotherapy	Systemic therapy before surgery	Blank(s)	Blank(s)	1	2	negative	No	No	No	No	Blank(s)	Blank(s)	Blank(s)	"80+"	85	Blank(s)	Other Endocrine including Thymus	1
65	60+years	65-69 years	Female	2015	Not PRCDA	White	White	Non-Spanish-Hispanic-Latino	Non-Hispanic White	8582	Unknown	"Ts,A/AB"	8582/3: Thymoma, type AB, malignant	8582/3: Thymoma, type AB, malignant	"IIB"	Regional by direct extension only	Blank(s)	Blank(s)	Blank(s)	Blank(s)	Blank(s)	Incomplete excision	30	"Yes"	None; diagnosed at autopsy	PORT	Radiation after surgery	Surgery performed	Beam radiation	No/Unknown	No preoperative chemotherapy	no_systemic therapy	Blank(s)	Blank(s)	0	5	negative	No	No	No	No	Blank(s)	Blank(s)	Blank(s)	"<80"	45	Blank(s)	Alive	0
66	60+years	65-69 years	Female	2015	Not PRCDA	Other	Asian or Pacific Islander	Non-Spanish-Hispanic-Latino	Non-Hispanic Asian or Pacific Islander	8580	Well differentiated; Grade I	"Ts,NOS"	8580/3: Thymoma, malignant, NOS	8580/3: Thymoma, malignant, NOS	"IIB"	Regional by both direct extension and lymph node involvement	Blank(s)	Blank(s)	Blank(s)	Blank(s)	Blank(s)	Total/Radical excision	40	"Yes"	None; diagnosed at autopsy	no_radiation	no_radiation	Surgery performed	None/Unknown	Yes	No preoperative chemotherapy	Systemic therapy after surgery	Blank(s)	Blank(s)	1	1	positive	No	No	No	No	Blank(s)	Blank(s)	Blank(s)	Unknown	Unknown	Blank(s)	Alive	0
53	18-59years	50-54 years	Female	2015	Not PRCDA	Other	Asian or Pacific Islander	Non-Spanish-Hispanic-Latino	Non-Hispanic Asian or Pacific Islander	8585	Well differentiated; Grade I	"Ts,B3"	8585/3: Thymoma, type B3, malignant	8585/3: Thymoma, type B3, malignant	"IIB"	Regional by direct extension only	Blank(s)	Blank(s)	Blank(s)	Blank(s)	Blank(s)	Incomplete excision	30	"Yes"	None; diagnosed at autopsy	PORT	Radiation after surgery	Surgery performed	Beam radiation	No/Unknown	No preoperative chemotherapy	no_systemic therapy	Blank(s)	Blank(s)	0	4	negative	No	No	No	No	Blank(s)	Blank(s)	Blank(s)	"<80"	51	Blank(s)	Alive	0
85	60+years	85+ years	Female	2015	Not PRCDA	White	White	Non-Spanish-Hispanic-Latino	Non-Hispanic White	8582	Unknown	"Ts,A/AB"	8582/3: Thymoma, type AB, malignant	8582/3: Thymoma, type AB, malignant	"I-IIA"	Localized only	Blank(s)	Blank(s)	Blank(s)	Blank(s)	Blank(s)	Incomplete excision	27	"Yes"	None; diagnosed at autopsy	no_radiation	no_radiation	Surgery performed	None/Unknown	No/Unknown	No preoperative chemotherapy	no_systemic therapy	Blank(s)	Blank(s)	2	6	negative	No	No	No	No	Blank(s)	Blank(s)	Blank(s)	"<80"	68	Blank(s)	Alive	0
67	60+years	65-69 years	Male	2014	Not PRCDA	White	White	Non-Spanish-Hispanic-Latino	Non-Hispanic White	8580	Unknown	"Ts,NOS"	8580/3: Thymoma, malignant, NOS	8580/3: Thymoma, malignant, NOS	"IIB"	Regional by direct extension only	Blank(s)	Blank(s)	Blank(s)	Blank(s)	Blank(s)	Incomplete excision	30	"Yes"	None; diagnosed at autopsy	PORT	Radiation after surgery	Surgery performed	Beam radiation	No/Unknown	No preoperative chemotherapy	no_systemic therapy	Blank(s)	Blank(s)	0	5	negative	No	No	No	No	Blank(s)	Blank(s)	Blank(s)	"<80"	63	Blank(s)	Alive	0
48	18-59years	45-49 years	Male	2015	Not PRCDA	White	White	Non-Spanish-Hispanic-Latino	Non-Hispanic White	8249	Well differentiated; Grade I	NETs	8249/3: Atypical carcinoid tumor	8249/3: Atypical carcinoid tumor	"IIB"	Regional by both direct extension and lymph node involvement	Blank(s)	Blank(s)	Blank(s)	Blank(s)	Blank(s)	Incomplete excision	50	"Yes"	None; diagnosed at autopsy	PORT	Radiation before and after surgery	Surgery performed	Beam radiation	Yes	No preoperative chemotherapy	Surgery both before and after systemic therapy	Blank(s)	Blank(s)	2	5	positive	No	No	No	No	Blank(s)	Blank(s)	Blank(s)	"<80"	75	Blank(s)	Alive	0
56	18-59years	55-59 years	Female	2015	Not PRCDA	Other	Asian or Pacific Islander	Non-Spanish-Hispanic-Latino	Non-Hispanic Asian or Pacific Islander	8580	Unknown	"Ts,NOS"	8580/3: Thymoma, malignant, NOS	8580/3: Thymoma, malignant, NOS	"I-IIA"	Localized only	Blank(s)	Blank(s)	Blank(s)	Blank(s)	Blank(s)	Total/Radical excision	40	None	None; diagnosed at autopsy	no_radiation	no_radiation	Surgery performed	None/Unknown	No/Unknown	No preoperative chemotherapy	no_systemic therapy	Blank(s)	Blank(s)	0	0	Not performed	No	No	No	No	Blank(s)	Blank(s)	Blank(s)	"<80"	22	Blank(s)	Alive	0
68	60+years	65-69 years	Female	2015	Not PRCDA	Black	Black	Non-Spanish-Hispanic-Latino	Non-Hispanic Black	8582	Unknown	"Ts,A/AB"	8582/3: Thymoma, type AB, malignant	8582/3: Thymoma, type AB, malignant	"I-IIA"	Localized only	Blank(s)	Blank(s)	Blank(s)	Blank(s)	Blank(s)	Incomplete excision	30	None	None; diagnosed at autopsy	no_radiation	no_radiation	Surgery performed	None/Unknown	No/Unknown	No preoperative chemotherapy	no_systemic therapy	Blank(s)	Blank(s)	0	0	Not performed	No	No	No	No	Blank(s)	Blank(s)	Blank(s)	"<80"	61	Blank(s)	Alive	0
68	60+years	65-69 years	Male	2015	Not PRCDA	White	White	Non-Spanish-Hispanic-Latino	Non-Hispanic White	8586	Moderately differentiated; Grade II	TCs	8586/3: Thymic carcinoma, NOS	8586/3: Thymic carcinoma, NOS	"I-IIA"	Localized only	Blank(s)	Blank(s)	Blank(s)	Blank(s)	Blank(s)	Incomplete excision	30	"Yes"	None; diagnosed at autopsy	no_radiation	no_radiation	Surgery performed	None/Unknown	No/Unknown	No preoperative chemotherapy	no_systemic therapy	Blank(s)	Blank(s)	0	9	negative	No	No	No	No	Blank(s)	Blank(s)	Blank(s)	"<80"	77	Blank(s)	Alive	0
22	18-59years	20-24 years	Female	2015	Not PRCDA	Other	Asian or Pacific Islander	Non-Spanish-Hispanic-Latino	Non-Hispanic Asian or Pacific Islander	8582	Unknown	"Ts,A/AB"	8582/3: Thymoma, type AB, malignant	8582/3: Thymoma, type AB, malignant	"I-IIA"	Localized only	Blank(s)	Blank(s)	Blank(s)	Blank(s)	Blank(s)	Total/Radical excision	40	"Yes"	None; diagnosed at autopsy	no_radiation	no_radiation	Surgery performed	None/Unknown	No/Unknown	No preoperative chemotherapy	no_systemic therapy	Blank(s)	Blank(s)	0	2	negative	No	No	No	No	Blank(s)	Blank(s)	Blank(s)	"80+"	210	Blank(s)	Alive	0
58	18-59years	55-59 years	Female	2015	Not PRCDA	Black	Black	Non-Spanish-Hispanic-Latino	Non-Hispanic Black	8580	Unknown	"Ts,NOS"	8580/3: Thymoma, malignant, NOS	8580/3: Thymoma, malignant, NOS	"IIB"	Regional by direct extension only	Blank(s)	Blank(s)	Blank(s)	Blank(s)	Blank(s)	Total/Radical excision	60	"Yes"	None; diagnosed at autopsy	PORT	Radiation after surgery	Surgery performed	Beam radiation	No/Unknown	No preoperative chemotherapy	no_systemic therapy	Blank(s)	Blank(s)	0	2	negative	No	No	No	No	Blank(s)	Blank(s)	Blank(s)	"<80"	75	Blank(s)	Alive	0
76	60+years	75-79 years	Female	2016	Not PRCDA	White	White	Non-Spanish-Hispanic-Latino	Non-Hispanic White	8581	Unknown	"Ts,A/AB"	8581/3: Thymoma, type A, malignant	8581/3: Thymoma, type A, malignant	"IIB"	Regional by direct extension only	Blank(s)	Blank(s)	Blank(s)	Blank(s)	Blank(s)	Incomplete excision	30	"Yes"	None; diagnosed at autopsy	no_radiation	no_radiation	Surgery performed	None/Unknown	Yes	No preoperative chemotherapy	Systemic therapy after surgery	Blank(s)	Blank(s)	1	4	negative	No	No	No	No	None; no lymph node metastases	None; no other metastases	30	"<80"	30	Blank(s)	Alive	0
55	18-59years	55-59 years	Male	2016	Not PRCDA	Other	Asian or Pacific Islander	Non-Spanish-Hispanic-Latino	Non-Hispanic Asian or Pacific Islander	8586	Unknown	TCs	8586/3: Thymic carcinoma, NOS	8586/3: Thymic carcinoma, NOS	"IIB"	Regional by both direct extension and lymph node involvement	Blank(s)	Blank(s)	Blank(s)	Blank(s)	Blank(s)	Total/Radical excision	60	"Yes"	None; diagnosed at autopsy	no_radiation	no_radiation	Surgery performed	None/Unknown	Yes	Preoperative chemotherapy	Systemic therapy before surgery	Blank(s)	Blank(s)	1	16	positive	No	No	No	No	None; no lymph node metastases	None; no other metastases	90	"80+"	90	Blank(s)	Other Endocrine including Thymus	1
40	18-59years	40-44 years	Male	2015	Not PRCDA	White	White	Spanish-Hispanic-Latino	Hispanic (All Races)	8580	Unknown	"Ts,NOS"	8580/3: Thymoma, malignant, NOS	8580/3: Thymoma, malignant, NOS	"IIB"	Regional by direct extension only	Blank(s)	Blank(s)	Blank(s)	Blank(s)	Blank(s)	Incomplete excision	30	"Yes"	None; diagnosed at autopsy	no_radiation	no_radiation	Surgery performed	None/Unknown	Yes	Preoperative chemotherapy	Systemic therapy before surgery	Blank(s)	Blank(s)	1	4	negative	No	No	No	No	Blank(s)	Blank(s)	Blank(s)	"<80"	75	Blank(s)	Alive	0
25	18-59years	25-29 years	Male	2016	Not PRCDA	Other	Asian or Pacific Islander	Non-Spanish-Hispanic-Latino	Non-Hispanic Asian or Pacific Islander	8585	Well differentiated; Grade I	"Ts,B3"	8585/3: Thymoma, type B3, malignant	8585/3: Thymoma, type B3, malignant	"I-IIA"	Localized only	Blank(s)	Blank(s)	Blank(s)	Blank(s)	Blank(s)	Incomplete excision	30	None	None; diagnosed at autopsy	no_radiation	no_radiation	Surgery performed	None/Unknown	No/Unknown	No preoperative chemotherapy	no_systemic therapy	Blank(s)	Blank(s)	0	0	Not performed	No	No	No	No	None; no lymph node metastases	None; no other metastases	45	"<80"	45	Blank(s)	Alive	0
74	60+years	70-74 years	Female	2016	Not PRCDA	White	White	Non-Spanish-Hispanic-Latino	Non-Hispanic White	8584	Unknown	"Ts,B1/B2"	8584/3: Thymoma, type B2, malignant	8584/3: Thymoma, type B2, malignant	"I-IIA"	Localized only	Blank(s)	Blank(s)	Blank(s)	Blank(s)	Blank(s)	Total/Radical excision	40	None	None; diagnosed at autopsy	no_radiation	no_radiation	Surgery performed	None/Unknown	No/Unknown	No preoperative chemotherapy	no_systemic therapy	Blank(s)	Blank(s)	0	0	Not performed	No	No	No	No	None; no lymph node metastases	None; no other metastases	60	"<80"	60	Blank(s)	Alive	0
61	60+years	60-64 years	Female	2013	Not PRCDA	Other	Asian or Pacific Islander	Non-Spanish-Hispanic-Latino	Non-Hispanic Asian or Pacific Islander	8010	Unknown	TCs	8010/3: Carcinoma, NOS	8010/3: Carcinoma, NOS	Unstaged	Unknown/unstaged/unspecified/DCO	Blank(s)	Blank(s)	Blank(s)	Blank(s)	Blank(s)	NOS	90	Unknown	Unknown; death certificate only	no_radiation	no_radiation	Surgery performed	None/Unknown	No/Unknown	No preoperative chemotherapy	no_systemic therapy	Blank(s)	Blank(s)	Blank(s)	99	Not performed	No	No	No	No	Blank(s)	Blank(s)	Blank(s)	Unknown	Unknown	Blank(s)	Alive	0
39	18-59years	35-39 years	Male	2010	Not PRCDA	Other	Asian or Pacific Islander	Non-Spanish-Hispanic-Latino	Non-Hispanic Asian or Pacific Islander	8580	Unknown	"Ts,NOS"	8580/3: Thymoma, malignant, NOS	8580/3: Thymoma, malignant, NOS	"III/IV"	Distant site(s)/node(s) involved	Blank(s)	Blank(s)	Blank(s)	Blank(s)	Blank(s)	Total/Radical excision	60	None	None; diagnosed at autopsy	no_radiation	no_radiation	Surgery performed	None/Unknown	No/Unknown	No preoperative chemotherapy	no_systemic therapy	Blank(s)	Blank(s)	0	0	Not performed	Yes	No	No	Yes	Blank(s)	Blank(s)	Blank(s)	"<80"	68	Blank(s)	Alive	0
71	60+years	70-74 years	Female	2016	Not PRCDA	White	White	Non-Spanish-Hispanic-Latino	Non-Hispanic White	8070	Poorly differentiated; Grade III	TCs	8070/3: Squamous cell carcinoma, NOS	8070/3: Squamous cell carcinoma, NOS	Unstaged	Unknown/unstaged/unspecified/DCO	Blank(s)	Blank(s)	Blank(s)	Blank(s)	Blank(s)	Total/Radical excision	60	None	None; diagnosed at autopsy	no_radiation	no_radiation	Surgery performed	None/Unknown	No/Unknown	No preoperative chemotherapy	no_systemic therapy	Blank(s)	Blank(s)	1	2	negative	Unknown	Unknown	Unknown	Unknown	Unknown	Unknown	999	Unknown	Unknown	Blank(s)	Alive	0
77	60+years	75-79 years	Male	2016	Not PRCDA	White	White	Non-Spanish-Hispanic-Latino	Non-Hispanic White	8586	Unknown	TCs	8586/3: Thymic carcinoma, NOS	8586/3: Thymic carcinoma, NOS	"IIB"	Regional by both direct extension and lymph node involvement	Blank(s)	Blank(s)	Blank(s)	Blank(s)	Blank(s)	Total/Radical excision	60	None	None; diagnosed at autopsy	PORT	Radiation after surgery	Surgery performed	Beam radiation	Yes	Preoperative chemotherapy	Systemic therapy both before and after surgery	Blank(s)	Blank(s)	1	0	Not performed	No	No	No	No	None; no lymph node metastases	None; no other metastases	85	"80+"	85	Blank(s)	Alive	0
41	18-59years	40-44 years	Male	2016	Not PRCDA	White	White	Non-Spanish-Hispanic-Latino	Non-Hispanic White	8581	Unknown	"Ts,A/AB"	8581/3: Thymoma, type A, malignant	8581/3: Thymoma, type A, malignant	"I-IIA"	Localized only	Blank(s)	Blank(s)	Blank(s)	Blank(s)	Blank(s)	Incomplete excision	30	None	None; diagnosed at autopsy	no_radiation	no_radiation	Surgery performed	None/Unknown	No/Unknown	No preoperative chemotherapy	no_systemic therapy	Blank(s)	Blank(s)	2	0	Not performed	No	No	No	No	None; no lymph node metastases	None; no other metastases	68	"<80"	68	Blank(s)	Alive	0
65	60+years	65-69 years	Male	2015	Not PRCDA	White	White	Spanish-Hispanic-Latino	Hispanic (All Races)	8583	Unknown	"Ts,B1/B2"	8583/3: Thymoma, type B1, malignant	8583/3: Thymoma, type B1, malignant	"IIB"	Regional by direct extension only	Blank(s)	Blank(s)	Blank(s)	Blank(s)	Blank(s)	Total/Radical excision	40	None	None; diagnosed at autopsy	PORT	Radiation after surgery	Surgery performed	Beam radiation	No/Unknown	No preoperative chemotherapy	no_systemic therapy	Blank(s)	Blank(s)	0	0	Not performed	No	No	No	No	Blank(s)	Blank(s)	Blank(s)	"80+"	150	Blank(s)	In situ, benign or unknown behavior neoplasm	1
45	18-59years	45-49 years	Female	2016	Not PRCDA	Other	Asian or Pacific Islander	Non-Spanish-Hispanic-Latino	Non-Hispanic Asian or Pacific Islander	8249	Well differentiated; Grade I	NETs	8249/3: Atypical carcinoid tumor	8249/3: Atypical carcinoid tumor	"I-IIA"	Localized only	Blank(s)	Blank(s)	Blank(s)	Blank(s)	Blank(s)	Total/Radical excision	40	"Yes"	None; diagnosed at autopsy	no_radiation	no_radiation	Surgery performed	None/Unknown	No/Unknown	No preoperative chemotherapy	no_systemic therapy	Blank(s)	Blank(s)	0	1	negative	No	No	No	No	None; no lymph node metastases	None; no other metastases	15	"<80"	15	Blank(s)	Alive	0
73	60+years	70-74 years	Male	2017	Not PRCDA	White	White	Non-Spanish-Hispanic-Latino	Non-Hispanic White	8581	Unknown	"Ts,A/AB"	8581/3: Thymoma, type A, malignant	8581/3: Thymoma, type A, malignant	"IIB"	Regional by direct extension only	Blank(s)	Blank(s)	Blank(s)	Blank(s)	Blank(s)	Total/Radical excision	60	"Yes"	None; diagnosed at autopsy	PORT	Radiation after surgery	Surgery performed	Radiation, NOS method or source not specified	No/Unknown	No preoperative chemotherapy	no_systemic therapy	Blank(s)	Blank(s)	0	8	negative	No	No	No	No	None; no lymph node metastases	None; no other metastases	85	"80+"	85	Blank(s)	Alive	0
44	18-59years	40-44 years	Male	2014	Not PRCDA	Other	Asian or Pacific Islander	Non-Spanish-Hispanic-Latino	Non-Hispanic Asian or Pacific Islander	8580	Unknown	"Ts,NOS"	8580/3: Thymoma, malignant, NOS	8580/3: Thymoma, malignant, NOS	"I-IIA"	Localized only	Blank(s)	Blank(s)	Blank(s)	Blank(s)	Blank(s)	Total/Radical excision	60	"Yes"	None; diagnosed at autopsy	no_radiation	no_radiation	Surgery performed	None/Unknown	No/Unknown	No preoperative chemotherapy	no_systemic therapy	Blank(s)	Blank(s)	3	1	negative	No	No	No	No	Blank(s)	Blank(s)	Blank(s)	"<80"	41	Blank(s)	Alive	0
71	60+years	70-74 years	Female	2016	Not PRCDA	White	White	Non-Spanish-Hispanic-Latino	Non-Hispanic White	8586	Poorly differentiated; Grade III	TCs	8586/3: Thymic carcinoma, NOS	8586/3: Thymic carcinoma, NOS	"III/IV"	Distant site(s)/node(s) involved	Blank(s)	Blank(s)	Blank(s)	Blank(s)	Blank(s)	Total/Radical excision	40	"Yes"	None; diagnosed at autopsy	no_radiation	no_radiation	Surgery performed	None/Unknown	No/Unknown	No preoperative chemotherapy	no_systemic therapy	Blank(s)	Blank(s)	2	1	positive	No	No	No	No	None; no lymph node metastases	Yes; distant mets in known site(s) other than bone, brain, liver, lung, dist LN	37	"<80"	37	Blank(s)	Other Endocrine including Thymus	1
37	18-59years	35-39 years	Male	2016	Not PRCDA	White	White	Non-Spanish-Hispanic-Latino	Non-Hispanic White	8584	Unknown	"Ts,B1/B2"	8584/3: Thymoma, type B2, malignant	8584/3: Thymoma, type B2, malignant	"I-IIA"	Localized only	Blank(s)	Blank(s)	Blank(s)	Blank(s)	Blank(s)	Total/Radical excision	40	None	None; diagnosed at autopsy	no_radiation	no_radiation	Surgery performed	None/Unknown	No/Unknown	No preoperative chemotherapy	no_systemic therapy	Blank(s)	Blank(s)	0	0	Not performed	No	No	No	No	None; no lymph node metastases	None; no other metastases	63	"<80"	63	Blank(s)	Alive	0
76	60+years	75-79 years	Female	2016	Not PRCDA	Other	Asian or Pacific Islander	Non-Spanish-Hispanic-Latino	Non-Hispanic Asian or Pacific Islander	8583	Unknown	"Ts,B1/B2"	8583/3: Thymoma, type B1, malignant	8583/3: Thymoma, type B1, malignant	"IIB"	Regional by direct extension only	Blank(s)	Blank(s)	Blank(s)	Blank(s)	Blank(s)	Incomplete excision	30	None	None; diagnosed at autopsy	no_radiation	no_radiation	Surgery performed	None/Unknown	No/Unknown	No preoperative chemotherapy	no_systemic therapy	Blank(s)	Blank(s)	0	0	Not performed	No	No	No	No	None; no lymph node metastases	None; no other metastases	140	"80+"	140	Blank(s)	Alive	0
71	60+years	70-74 years	Female	2016	Not PRCDA	White	White	Non-Spanish-Hispanic-Latino	Non-Hispanic White	8583	Well differentiated; Grade I	"Ts,B1/B2"	8583/3: Thymoma, type B1, malignant	8583/3: Thymoma, type B1, malignant	"I-IIA"	Localized only	Blank(s)	Blank(s)	Blank(s)	Blank(s)	Blank(s)	Total/Radical excision	40	"Yes"	None; diagnosed at autopsy	no_radiation	no_radiation	Surgery performed	None/Unknown	No/Unknown	No preoperative chemotherapy	no_systemic therapy	Blank(s)	Blank(s)	0	1	negative	No	No	No	No	None; no lymph node metastases	None; no other metastases	76	"<80"	76	Blank(s)	Alive	0
79	60+years	75-79 years	Male	2016	Not PRCDA	Black	Black	Non-Spanish-Hispanic-Latino	Non-Hispanic Black	8581	Unknown	"Ts,A/AB"	8581/3: Thymoma, type A, malignant	8581/3: Thymoma, type A, malignant	"IIB"	Regional by direct extension only	Blank(s)	Blank(s)	Blank(s)	Blank(s)	Blank(s)	Total/Radical excision	60	None	Non-primary surgical procedure to other regional sites	PORT	Radiation after surgery	Surgery performed	Beam radiation	No/Unknown	No preoperative chemotherapy	no_systemic therapy	Blank(s)	Blank(s)	1	0	Not performed	No	No	No	No	None; no lymph node metastases	None; no other metastases	85	"80+"	85	Blank(s)	Other Cause of Death	0
67	60+years	65-69 years	Male	2016	Not PRCDA	White	White	Non-Spanish-Hispanic-Latino	Non-Hispanic White	8580	Unknown	"Ts,NOS"	8580/3: Thymoma, malignant, NOS	8580/3: Thymoma, malignant, NOS	"I-IIA"	Localized only	Blank(s)	Blank(s)	Blank(s)	Blank(s)	Blank(s)	Incomplete excision	30	None	None; diagnosed at autopsy	no_radiation	no_radiation	Surgery performed	None/Unknown	No/Unknown	No preoperative chemotherapy	no_systemic therapy	Blank(s)	Blank(s)	0	9	negative	No	No	No	No	None; no lymph node metastases	None; no other metastases	34	"<80"	34	Blank(s)	Other Cause of Death	0
65	60+years	65-69 years	Female	2017	Not PRCDA	White	White	Spanish-Hispanic-Latino	Hispanic (All Races)	8586	Moderately differentiated; Grade II	TCs	8586/3: Thymic carcinoma, NOS	8586/3: Thymic carcinoma, NOS	"IIB"	Regional by direct extension only	Blank(s)	Blank(s)	Blank(s)	Blank(s)	Blank(s)	Incomplete excision	30	"Yes"	None; diagnosed at autopsy	no_radiation	no_radiation	Surgery performed	None/Unknown	No/Unknown	No preoperative chemotherapy	no_systemic therapy	Blank(s)	Blank(s)	3	7	negative	No	No	No	No	None; no lymph node metastases	None; no other metastases	10	"<80"	10	Blank(s)	Alive	0
71	60+years	70-74 years	Female	2017	Not PRCDA	Other	Asian or Pacific Islander	Non-Spanish-Hispanic-Latino	Non-Hispanic Asian or Pacific Islander	8581	Unknown	"Ts,A/AB"	8581/3: Thymoma, type A, malignant	8581/3: Thymoma, type A, malignant	"IIB"	Regional by direct extension only	Blank(s)	Blank(s)	Blank(s)	Blank(s)	Blank(s)	Total/Radical excision	60	None	None; diagnosed at autopsy	PORT	Radiation after surgery	Surgery performed	Beam radiation	No/Unknown	No preoperative chemotherapy	no_systemic therapy	Blank(s)	Blank(s)	0	0	Not performed	No	No	No	Yes	None; no lymph node metastases	None; no other metastases	45	"<80"	45	Blank(s)	Alive	0
44	18-59years	40-44 years	Male	2017	Not PRCDA	White	White	Non-Spanish-Hispanic-Latino	Non-Hispanic White	8584	Unknown	"Ts,B1/B2"	8584/3: Thymoma, type B2, malignant	8584/3: Thymoma, type B2, malignant	"IIB"	Regional by direct extension only	Blank(s)	Blank(s)	Blank(s)	Blank(s)	Blank(s)	Incomplete excision	30	None	None; diagnosed at autopsy	PORT	Radiation after surgery	Surgery performed	Beam radiation	No/Unknown	No preoperative chemotherapy	no_systemic therapy	Blank(s)	Blank(s)	0	0	Not performed	No	No	No	No	None; no lymph node metastases	None; no other metastases	60	"<80"	60	Blank(s)	Alive	0
57	18-59years	55-59 years	Female	2017	Not PRCDA	Other	Asian or Pacific Islander	Non-Spanish-Hispanic-Latino	Non-Hispanic Asian or Pacific Islander	8580	Unknown	"Ts,NOS"	8580/3: Thymoma, malignant, NOS	8580/3: Thymoma, malignant, NOS	"IIB"	Regional by direct extension only	Blank(s)	Blank(s)	Blank(s)	Blank(s)	Blank(s)	Total/Radical excision	40	None	None; diagnosed at autopsy	PORT	Radiation after surgery	Surgery performed	Beam radiation	No/Unknown	No preoperative chemotherapy	no_systemic therapy	Blank(s)	Blank(s)	0	0	Not performed	No	No	No	No	None; no lymph node metastases	None; no other metastases	60	"<80"	60	Blank(s)	Alive	0
59	18-59years	55-59 years	Female	2016	Not PRCDA	Black	Black	Non-Spanish-Hispanic-Latino	Non-Hispanic Black	8585	Well differentiated; Grade I	"Ts,B3"	8585/3: Thymoma, type B3, malignant	8585/3: Thymoma, type B3, malignant	"I-IIA"	Localized only	Blank(s)	Blank(s)	Blank(s)	Blank(s)	Blank(s)	Total/Radical excision	40	None	None; diagnosed at autopsy	no_radiation	no_radiation	Surgery performed	None/Unknown	No/Unknown	No preoperative chemotherapy	no_systemic therapy	Blank(s)	Blank(s)	0	0	Not performed	No	No	No	No	None; no lymph node metastases	None; no other metastases	65	"<80"	65	Blank(s)	Alive	0
73	60+years	70-74 years	Female	2017	Not PRCDA	White	White	Non-Spanish-Hispanic-Latino	Non-Hispanic White	8582	Unknown	"Ts,A/AB"	8582/3: Thymoma, type AB, malignant	8582/3: Thymoma, type AB, malignant	"I-IIA"	Localized only	Blank(s)	Blank(s)	Blank(s)	Blank(s)	Blank(s)	Total/Radical excision	40	"Yes"	None; diagnosed at autopsy	no_radiation	no_radiation	Surgery performed	None/Unknown	Yes	Preoperative chemotherapy	Systemic therapy before surgery	Blank(s)	Blank(s)	0	1	negative	No	No	No	No	None; no lymph node metastases	None; no other metastases	116	"80+"	116	Blank(s)	Alive	0
51	18-59years	50-54 years	Male	2017	Not PRCDA	Other	Asian or Pacific Islander	Non-Spanish-Hispanic-Latino	Non-Hispanic Asian or Pacific Islander	8581	Unknown	"Ts,A/AB"	8581/3: Thymoma, type A, malignant	8581/3: Thymoma, type A, malignant	"I-IIA"	Localized only	Blank(s)	Blank(s)	Blank(s)	Blank(s)	Blank(s)	Incomplete excision	30	"Yes"	None; diagnosed at autopsy	PORT	Radiation after surgery	Surgery performed	Beam radiation	No/Unknown	No preoperative chemotherapy	no_systemic therapy	Blank(s)	Blank(s)	2	2	negative	No	No	No	No	None; no lymph node metastases	None; no other metastases	114	"80+"	114	Blank(s)	Alive	0
57	18-59years	55-59 years	Male	2017	Not PRCDA	Other	Asian or Pacific Islander	Non-Spanish-Hispanic-Latino	Non-Hispanic Asian or Pacific Islander	8586	Unknown	TCs	8586/3: Thymic carcinoma, NOS	8586/3: Thymic carcinoma, NOS	"III/IV"	Distant site(s)/node(s) involved	Blank(s)	Blank(s)	Blank(s)	Blank(s)	Blank(s)	Total/Radical excision	40	"Yes"	Non-primary surgical procedure to distant site	no_radiation	no_radiation	Surgery performed	None/Unknown	Yes	Preoperative chemotherapy	Systemic therapy before surgery	Blank(s)	Blank(s)	0	8	negative	No	No	No	No	None; no lymph node metastases	Yes; distant mets in known site(s) other than bone, brain, liver, lung, dist LN	80	"80+"	80	Blank(s)	Other Endocrine including Thymus	1
69	60+years	65-69 years	Female	2017	Not PRCDA	Other	Asian or Pacific Islander	Non-Spanish-Hispanic-Latino	Non-Hispanic Asian or Pacific Islander	8585	Unknown	"Ts,B3"	8585/3: Thymoma, type B3, malignant	8585/3: Thymoma, type B3, malignant	"IIB"	Regional by direct extension only	Blank(s)	Blank(s)	Blank(s)	Blank(s)	Blank(s)	Total/Radical excision	60	None	None; diagnosed at autopsy	PORT	Radiation after surgery	Surgery performed	Beam radiation	No/Unknown	No preoperative chemotherapy	no_systemic therapy	Blank(s)	Blank(s)	4	0	Not performed	No	No	No	No	None; no lymph node metastases	None; no other metastases	65	"<80"	65	Blank(s)	Alive	0
37	18-59years	35-39 years	Female	2017	Not PRCDA	Black	Black	Non-Spanish-Hispanic-Latino	Non-Hispanic Black	8584	Unknown	"Ts,B1/B2"	8584/3: Thymoma, type B2, malignant	8584/3: Thymoma, type B2, malignant	"I-IIA"	Localized only	Blank(s)	Blank(s)	Blank(s)	Blank(s)	Blank(s)	Total/Radical excision	40	"Yes"	None; diagnosed at autopsy	PORT	Radiation after surgery	Surgery performed	Beam radiation	No/Unknown	No preoperative chemotherapy	no_systemic therapy	Blank(s)	Blank(s)	0	2	negative	No	No	No	No	None; no lymph node metastases	None; no other metastases	57	"<80"	57	Blank(s)	Alive	0
62	60+years	60-64 years	Female	2016	Not PRCDA	Black	Black	Non-Spanish-Hispanic-Latino	Non-Hispanic Black	8580	Unknown	"Ts,NOS"	8580/3: Thymoma, malignant, NOS	8580/3: Thymoma, malignant, NOS	"IIB"	Regional by direct extension only	Blank(s)	Blank(s)	Blank(s)	Blank(s)	Blank(s)	Total/Radical excision	40	None	None; diagnosed at autopsy	no_radiation	no_radiation	Surgery performed	None/Unknown	No/Unknown	No preoperative chemotherapy	no_systemic therapy	Blank(s)	Blank(s)	0	0	Not performed	No	No	No	No	None; no lymph node metastases	None; no other metastases	102	"80+"	102	Blank(s)	Alive	0
66	60+years	65-69 years	Female	2017	Not PRCDA	Other	Asian or Pacific Islander	Non-Spanish-Hispanic-Latino	Non-Hispanic Asian or Pacific Islander	8582	Unknown	"Ts,A/AB"	8582/3: Thymoma, type AB, malignant	8582/3: Thymoma, type AB, malignant	Unstaged	Unknown/unstaged/unspecified/DCO	Blank(s)	Blank(s)	Blank(s)	Blank(s)	Blank(s)	Total/Radical excision	40	None	None; diagnosed at autopsy	PORT	Radiation after surgery	Surgery performed	Beam radiation	No/Unknown	No preoperative chemotherapy	no_systemic therapy	Blank(s)	Blank(s)	0	0	Not performed	No	No	No	No	None; no lymph node metastases	None; no other metastases	40	"<80"	40	Blank(s)	Alive	0
83	60+years	80-84 years	Female	2017	Not PRCDA	Other	Asian or Pacific Islander	Non-Spanish-Hispanic-Latino	Non-Hispanic Asian or Pacific Islander	8583	Unknown	"Ts,B1/B2"	8583/3: Thymoma, type B1, malignant	8583/3: Thymoma, type B1, malignant	"IIB"	Regional by direct extension only	Blank(s)	Blank(s)	Blank(s)	Blank(s)	Blank(s)	NOS	90	None	None; diagnosed at autopsy	no_radiation	no_radiation	Surgery performed	None/Unknown	No/Unknown	No preoperative chemotherapy	no_systemic therapy	Blank(s)	Blank(s)	2	0	Not performed	No	No	No	No	None; no lymph node metastases	None; no other metastases	112	"80+"	112	Blank(s)	Alive	0
62	60+years	60-64 years	Female	2018	Not PRCDA	White	White	Non-Spanish-Hispanic-Latino	Non-Hispanic White	8070	Blank(s)	TCs	8070/3: Squamous cell carcinoma, NOS	8070/3: Squamous cell carcinoma, NOS	"IIB"	Blank(s)	Blank(s)	T3	N0	M0	3A	Incomplete excision	50	None	None; diagnosed at autopsy	PORT	Radiation after surgery	Surgery performed	Beam radiation	Yes	Preoperative chemotherapy	Systemic therapy both before and after surgery	Blank(s)	Blank(s)	1	0	Not performed	No	No	No	No	None; no lymph node metastases	None; no other metastases	57	"<80"	57	Blank(s)	Alive	0
39	18-59years	35-39 years	Female	2017	Not PRCDA	Other	Asian or Pacific Islander	Non-Spanish-Hispanic-Latino	Non-Hispanic Asian or Pacific Islander	8580	Unknown	"Ts,NOS"	8580/3: Thymoma, malignant, NOS	8580/3: Thymoma, malignant, NOS	"IIB"	Regional by direct extension only	Blank(s)	Blank(s)	Blank(s)	Blank(s)	Blank(s)	Total/Radical excision	40	None	None; diagnosed at autopsy	PORT	Radiation after surgery	Surgery performed	Beam radiation	No/Unknown	No preoperative chemotherapy	no_systemic therapy	Blank(s)	Blank(s)	1	0	Not performed	No	No	No	No	None; no lymph node metastases	None; no other metastases	47	"<80"	47	Blank(s)	Alive	0
80	60+years	80-84 years	Male	2018	Not PRCDA	White	White	Non-Spanish-Hispanic-Latino	Non-Hispanic White	8586	Blank(s)	TCs	8586/3: Thymic carcinoma, NOS	8586/3: Thymic carcinoma, NOS	"IIB"	Blank(s)	Blank(s)	T3	N0	M0	3A	Incomplete excision	30	None	None; diagnosed at autopsy	PORT	Radiation after surgery	Surgery performed	Beam radiation	Yes	Preoperative chemotherapy	Systemic therapy before surgery	Blank(s)	Blank(s)	1	0	Not performed	No	No	No	No	None; no lymph node metastases	None; no other metastases	57	"<80"	57	Blank(s)	Alive	0
54	18-59years	50-54 years	Male	2018	Not PRCDA	White	White	Non-Spanish-Hispanic-Latino	Non-Hispanic White	8582	Blank(s)	"Ts,A/AB"	8582/3: Thymoma, type AB, malignant	8582/3: Thymoma, type AB, malignant	"I-IIA"	Blank(s)	Blank(s)	T1	N0	M0	1	Incomplete excision	30	None	None; diagnosed at autopsy	no_radiation	no_radiation	Surgery performed	None/Unknown	No/Unknown	No preoperative chemotherapy	no_systemic therapy	Blank(s)	Blank(s)	2	0	Not performed	No	No	No	No	None; no lymph node metastases	None; no other metastases	90	"80+"	90	Blank(s)	Alive	0
78	60+years	75-79 years	Male	2018	Not PRCDA	Black	Black	Non-Spanish-Hispanic-Latino	Non-Hispanic Black	8070	Blank(s)	TCs	8070/3: Squamous cell carcinoma, NOS	8070/3: Squamous cell carcinoma, NOS	"IIB"	Blank(s)	Blank(s)	T1a	N0	M0	1	Incomplete excision	30	None	None; diagnosed at autopsy	PORT	Radiation after surgery	Surgery performed	Beam radiation	No/Unknown	No preoperative chemotherapy	no_systemic therapy	Blank(s)	Blank(s)	2	1	negative	No	No	No	No	None; no lymph node metastases	None; no other metastases	50	"<80"	50	Blank(s)	Alive	0
61	60+years	60-64 years	Male	2018	Not PRCDA	Other	Asian or Pacific Islander	Non-Spanish-Hispanic-Latino	Non-Hispanic Asian or Pacific Islander	8430	Blank(s)	TCs	8430/3: Mucoepidermoid carcinoma	8430/3: Mucoepidermoid carcinoma	"IIB"	Blank(s)	Blank(s)	T1a	N0	M0	1	Incomplete excision	30	None	None; diagnosed at autopsy	no_radiation	no_radiation	Surgery performed	None/Unknown	No/Unknown	No preoperative chemotherapy	no_systemic therapy	Blank(s)	Blank(s)	0	0	Not performed	No	No	No	No	None; no lymph node metastases	None; no other metastases	83	"80+"	83	Blank(s)	Alive	0
68	60+years	65-69 years	Female	2019	Not PRCDA	White	White	Non-Spanish-Hispanic-Latino	Non-Hispanic White	8584	Blank(s)	"Ts,B1/B2"	8584/3: Thymoma, type B2, malignant	8584/3: Thymoma, type B2, malignant	"IIB"	Blank(s)	Blank(s)	T1a	N0	M0	1	Total/Radical excision	40	None	None; diagnosed at autopsy	no_radiation	no_radiation	Surgery performed	None/Unknown	No/Unknown	No preoperative chemotherapy	no_systemic therapy	Blank(s)	Blank(s)	0	0	Not performed	No	No	No	No	None; no lymph node metastases	None; no other metastases	35	"<80"	35	Blank(s)	Alive	0
72	60+years	70-74 years	Female	2019	Not PRCDA	Other	Asian or Pacific Islander	Non-Spanish-Hispanic-Latino	Non-Hispanic Asian or Pacific Islander	8586	Blank(s)	TCs	8586/3: Thymic carcinoma, NOS	8586/3: Thymic carcinoma, NOS	"I-IIA"	Blank(s)	Blank(s)	T1	N0	M0	1	Incomplete excision	30	"Yes"	None; diagnosed at autopsy	PORT	Radiation after surgery	Surgery performed	Beam radiation	No/Unknown	No preoperative chemotherapy	no_systemic therapy	Blank(s)	Blank(s)	1	1	negative	No	No	No	No	None; no lymph node metastases	None; no other metastases	37	"<80"	37	Blank(s)	Alive	0
74	60+years	70-74 years	Female	2018	Not PRCDA	Other	Asian or Pacific Islander	Non-Spanish-Hispanic-Latino	Non-Hispanic Asian or Pacific Islander	8586	Blank(s)	TCs	8586/3: Thymic carcinoma, NOS	8586/3: Thymic carcinoma, NOS	"I-IIA"	Blank(s)	Blank(s)	T1	N0	M0	1	Total/Radical excision	40	"Yes"	None; diagnosed at autopsy	no_radiation	no_radiation	Surgery performed	None/Unknown	No/Unknown	No preoperative chemotherapy	no_systemic therapy	Blank(s)	Blank(s)	5	3	negative	No	No	No	No	None; no lymph node metastases	None; no other metastases	74	"<80"	74	Blank(s)	Alive	0
64	60+years	60-64 years	Male	2019	Not PRCDA	Other	Asian or Pacific Islander	Non-Spanish-Hispanic-Latino	Non-Hispanic Asian or Pacific Islander	8584	Blank(s)	"Ts,B1/B2"	8584/3: Thymoma, type B2, malignant	8584/3: Thymoma, type B2, malignant	"IIB"	Blank(s)	Blank(s)	T3	N0	M0	3A	Total/Radical excision	60	"Yes"	None; diagnosed at autopsy	PORT	Radiation after surgery	Surgery performed	Beam radiation	Yes	Preoperative chemotherapy	Systemic therapy before surgery	Blank(s)	Blank(s)	1	17	negative	No	No	No	No	None; no lymph node metastases	None; no other metastases	100	"80+"	100	Blank(s)	Alive	0
83	60+years	80-84 years	Female	2019	Not PRCDA	White	White	Non-Spanish-Hispanic-Latino	Non-Hispanic White	8584	Blank(s)	"Ts,B1/B2"	8584/3: Thymoma, type B2, malignant	8584/3: Thymoma, type B2, malignant	"I-IIA"	Blank(s)	Blank(s)	T1	N0	M0	1	Total/Radical excision	40	"Yes"	None; diagnosed at autopsy	PORT	Radiation after surgery	Surgery performed	Beam radiation	No/Unknown	No preoperative chemotherapy	no_systemic therapy	Blank(s)	Blank(s)	0	3	negative	No	No	No	No	None; no lymph node metastases	None; no other metastases	40	"<80"	40	Blank(s)	Alive	0
45	18-59years	45-49 years	Female	2018	Not PRCDA	Other	Asian or Pacific Islander	Non-Spanish-Hispanic-Latino	Non-Hispanic Asian or Pacific Islander	8584	Blank(s)	"Ts,B1/B2"	8584/3: Thymoma, type B2, malignant	8584/3: Thymoma, type B2, malignant	"I-IIA"	Blank(s)	Blank(s)	T1	N0	M0	1	Total/Radical excision	40	"Yes"	None; diagnosed at autopsy	no_radiation	no_radiation	Surgery performed	None/Unknown	No/Unknown	No preoperative chemotherapy	no_systemic therapy	Blank(s)	Blank(s)	0	8	negative	No	No	No	No	None; no lymph node metastases	None; no other metastases	70	"80+"	70	Blank(s)	Alive	0
64	60+years	60-64 years	Male	2019	Not PRCDA	White	White	Non-Spanish-Hispanic-Latino	Non-Hispanic White	8582	Blank(s)	"Ts,A/AB"	8582/3: Thymoma, type AB, malignant	8582/3: Thymoma, type AB, malignant	"IIB"	Blank(s)	Blank(s)	T1a	N0	M0	1	Incomplete excision	20	"Yes"	None; diagnosed at autopsy	PORT	Radiation after surgery	Surgery performed	Beam radiation	No/Unknown	No preoperative chemotherapy	no_systemic therapy	Blank(s)	Blank(s)	0	1	negative	No	No	No	No	None; no lymph node metastases	None; no other metastases	53	"<80"	53	Blank(s)	Alive	0
59	18-59years	55-59 years	Male	2015	Not PRCDA	White	White	Non-Spanish-Hispanic-Latino	Non-Hispanic White	8581	Unknown	"Ts,A/AB"	8581/3: Thymoma, type A, malignant	8581/3: Thymoma, type A, malignant	"I-IIA"	Localized only	Blank(s)	Blank(s)	Blank(s)	Blank(s)	Blank(s)	NOS	90	None	None; diagnosed at autopsy	no_radiation	no_radiation	Surgery performed	None/Unknown	No/Unknown	No preoperative chemotherapy	no_systemic therapy	Blank(s)	Blank(s)	0	99	Not performed	No	No	No	No	Blank(s)	Blank(s)	Blank(s)	"<80"	40	Blank(s)	Alive	0
66	60+years	65-69 years	Female	2018	Not PRCDA	White	White	Non-Spanish-Hispanic-Latino	Non-Hispanic White	8582	Blank(s)	"Ts,A/AB"	8582/3: Thymoma, type AB, malignant	8582/3: Thymoma, type AB, malignant	"I-IIA"	Blank(s)	Blank(s)	T1	N0	M0	1	Incomplete excision	30	"Yes"	None; diagnosed at autopsy	PORT	Radiation after surgery	Surgery performed	Beam radiation	No/Unknown	No preoperative chemotherapy	no_systemic therapy	Blank(s)	Blank(s)	2	1	negative	No	No	No	No	None; no lymph node metastases	None; no other metastases	47	"<80"	47	Blank(s)	Alive	0
58	18-59years	55-59 years	Male	2019	Not PRCDA	White	White	Non-Spanish-Hispanic-Latino	Non-Hispanic White	8580	Blank(s)	"Ts,NOS"	8580/3: Thymoma, malignant, NOS	8580/3: Thymoma, malignant, NOS	"III/IV"	Blank(s)	Blank(s)	T3	NX	M1b	4B	Incomplete excision	50	Unknown	None; diagnosed at autopsy	PORT	Radiation before and after surgery	Surgery performed	Beam radiation	Yes	Preoperative chemotherapy	Systemic therapy before surgery	Blank(s)	Blank(s)	0	13	negative	No	No	No	Yes	None; no lymph node metastases	Unknown	103	"80+"	103	Blank(s)	Alive	0
66	60+years	65-69 years	Male	2019	Not PRCDA	White	White	Non-Spanish-Hispanic-Latino	Non-Hispanic White	8583	Blank(s)	"Ts,B1/B2"	8583/3: Thymoma, type B1, malignant	8583/3: Thymoma, type B1, malignant	"I-IIA"	Blank(s)	Blank(s)	T1	N0	M0	1	Total/Radical excision	40	"Yes"	None; diagnosed at autopsy	no_radiation	no_radiation	Surgery performed	None/Unknown	No/Unknown	No preoperative chemotherapy	no_systemic therapy	Blank(s)	Blank(s)	0	5	negative	No	No	No	No	None; no lymph node metastases	None; no other metastases	22	"<80"	22	Blank(s)	Alive	0
70	60+years	70-74 years	Female	2019	Not PRCDA	Other	Asian or Pacific Islander	Non-Spanish-Hispanic-Latino	Non-Hispanic Asian or Pacific Islander	8584	Blank(s)	"Ts,B1/B2"	8584/3: Thymoma, type B2, malignant	8584/3: Thymoma, type B2, malignant	"IIB"	Blank(s)	Blank(s)	T3	N0	M0	3A	Total/Radical excision	40	"Yes"	None; diagnosed at autopsy	PORT	Radiation after surgery	Surgery performed	Beam radiation	Yes	Preoperative chemotherapy	Systemic therapy both before and after surgery	Blank(s)	Blank(s)	0	3	negative	No	No	No	No	None; no lymph node metastases	None; no other metastases	120	"80+"	120	Blank(s)	Alive	0
37	18-59years	35-39 years	Male	2016	Not PRCDA	White	White	Spanish-Hispanic-Latino	Hispanic (All Races)	8584	Unknown	"Ts,B1/B2"	8584/3: Thymoma, type B2, malignant	8584/3: Thymoma, type B2, malignant	Unstaged	Unknown/unstaged/unspecified/DCO	Blank(s)	Blank(s)	Blank(s)	Blank(s)	Blank(s)	Total/Radical excision	40	Unknown	None; diagnosed at autopsy	no_radiation	no_radiation	Surgery performed	None/Unknown	Yes	No preoperative chemotherapy	Systemic therapy after surgery	Blank(s)	Blank(s)	0	99	Not performed	Unknown	Unknown	Unknown	Unknown	Unknown	Unknown	999	Unknown	Unknown	Blank(s)	Alive	0
48	18-59years	45-49 years	Male	2019	Not PRCDA	Other	Asian or Pacific Islander	Non-Spanish-Hispanic-Latino	Non-Hispanic Asian or Pacific Islander	8580	Blank(s)	"Ts,NOS"	8580/3: Thymoma, malignant, NOS	8580/3: Thymoma, malignant, NOS	"I-IIA"	Blank(s)	Blank(s)	T1	N0	M0	1	Total/Radical excision	40	None	None; diagnosed at autopsy	no_radiation	no_radiation	Surgery performed	None/Unknown	No/Unknown	No preoperative chemotherapy	no_systemic therapy	Blank(s)	Blank(s)	1	0	Not performed	No	No	No	No	None; no lymph node metastases	None; no other metastases	75	"<80"	75	Blank(s)	Alive	0
59	18-59years	55-59 years	Female	2019	Not PRCDA	White	White	Non-Spanish-Hispanic-Latino	Non-Hispanic White	8582	Blank(s)	"Ts,A/AB"	8582/3: Thymoma, type AB, malignant	8582/3: Thymoma, type AB, malignant	"I-IIA"	Blank(s)	Blank(s)	T1	N0	M0	1	Total/Radical excision	40	None	None; diagnosed at autopsy	no_radiation	no_radiation	Surgery performed	None/Unknown	No/Unknown	No preoperative chemotherapy	no_systemic therapy	Blank(s)	Blank(s)	0	0	Not performed	No	No	No	No	None; no lymph node metastases	None; no other metastases	47	"<80"	47	Blank(s)	Alive	0
63	60+years	60-64 years	Female	2019	Not PRCDA	Other	Asian or Pacific Islander	Non-Spanish-Hispanic-Latino	Non-Hispanic Asian or Pacific Islander	8580	Blank(s)	"Ts,NOS"	8580/3: Thymoma, malignant, NOS	8580/3: Thymoma, malignant, NOS	"I-IIA"	Blank(s)	Blank(s)	T1	N0	M0	1	Incomplete excision	30	None	None; diagnosed at autopsy	no_radiation	no_radiation	Surgery performed	None/Unknown	No/Unknown	No preoperative chemotherapy	no_systemic therapy	Blank(s)	Blank(s)	0	0	Not performed	No	No	No	No	None; no lymph node metastases	None; no other metastases	61	"<80"	61	Blank(s)	Alive	0
76	60+years	75-79 years	Female	2008	PRCDA	White	White	Non-Spanish-Hispanic-Latino	Non-Hispanic White	8582	Unknown	"Ts,A/AB"	8582/3: Thymoma, type AB, malignant	8582/3: Thymoma, type AB, malignant	"I-IIA"	Localized only	Blank(s)	Blank(s)	Blank(s)	Blank(s)	Blank(s)	Incomplete excision	30	None	None; diagnosed at autopsy	no_radiation	no_radiation	Surgery performed	None/Unknown	No/Unknown	No preoperative chemotherapy	no_systemic therapy	Blank(s)	Blank(s)	0	0	Not performed	Blank(s)	Blank(s)	Blank(s)	Blank(s)	Blank(s)	Blank(s)	Blank(s)	"<80"	53	Blank(s)	Alive	0
57	18-59years	55-59 years	Male	2013	PRCDA	White	White	Non-Spanish-Hispanic-Latino	Non-Hispanic White	8249	Unknown	NETs	8249/3: Atypical carcinoid tumor	8249/3: Atypical carcinoid tumor	"IIB"	Regional by both direct extension and lymph node involvement	Blank(s)	Blank(s)	Blank(s)	Blank(s)	Blank(s)	Total/Radical excision	40	None	None; diagnosed at autopsy	no_radiation	no_radiation	Surgery performed	Recommended, unknown if administered	Yes	Preoperative chemotherapy	Systemic therapy before surgery	Blank(s)	Blank(s)	2	9	positive	No	No	No	No	Blank(s)	Blank(s)	Blank(s)	"80+"	114	Blank(s)	Alive	0
45	18-59years	45-49 years	Male	2013	PRCDA	White	White	Non-Spanish-Hispanic-Latino	Non-Hispanic White	8586	Poorly differentiated; Grade III	TCs	8586/3: Thymic carcinoma, NOS	8586/3: Thymic carcinoma, NOS	"III/IV"	Distant site(s)/node(s) involved	Blank(s)	Blank(s)	Blank(s)	Blank(s)	Blank(s)	Total/Radical excision	40	None	Non-primary surgical procedure to other regional sites	PORT	Radiation after surgery	Surgery performed	Beam radiation	Yes	Preoperative chemotherapy	Systemic therapy both before and after surgery	Blank(s)	Blank(s)	1	0	Not performed	No	No	No	No	Blank(s)	Blank(s)	Blank(s)	"80+"	90	Blank(s)	Other Endocrine including Thymus	1
68	60+years	65-69 years	Female	2018	PRCDA	White	White	Non-Spanish-Hispanic-Latino	Non-Hispanic White	8585	Blank(s)	"Ts,B3"	8585/3: Thymoma, type B3, malignant	8585/3: Thymoma, type B3, malignant	"IIB"	Blank(s)	Blank(s)	T3	N0	M0	3A	Incomplete excision	27	"Yes"	None; diagnosed at autopsy	no_radiation	no_radiation	Surgery performed	None/Unknown	No/Unknown	No preoperative chemotherapy	no_systemic therapy	Blank(s)	Blank(s)	0	5	negative	No	No	No	No	None; no lymph node metastases	None; no other metastases	60	"<80"	60	Blank(s)	Alive	0
69	60+years	65-69 years	Male	2017	PRCDA	White	White	Non-Spanish-Hispanic-Latino	Non-Hispanic White	8584	Unknown	"Ts,B1/B2"	8584/3: Thymoma, type B2, malignant	8584/3: Thymoma, type B2, malignant	"IIB"	Regional by direct extension only	Blank(s)	Blank(s)	Blank(s)	Blank(s)	Blank(s)	Total/Radical excision	40	None	None; diagnosed at autopsy	PORT	Radiation after surgery	Surgery performed	Beam radiation	No/Unknown	No preoperative chemotherapy	no_systemic therapy	Blank(s)	Blank(s)	0	99	Not performed	No	No	No	No	None; no lymph node metastases	None; no other metastases	16	"<80"	16	Blank(s)	Alive	0
78	60+years	75-79 years	Male	2008	PRCDA	White	White	Non-Spanish-Hispanic-Latino	Non-Hispanic White	8584	Unknown	"Ts,B1/B2"	8584/3: Thymoma, type B2, malignant	8584/3: Thymoma, type B2, malignant	"I-IIA"	Localized only	Blank(s)	Blank(s)	Blank(s)	Blank(s)	Blank(s)	Incomplete excision	30	None	None; diagnosed at autopsy	no_radiation	no_radiation	Surgery performed	None/Unknown	No/Unknown	No preoperative chemotherapy	no_systemic therapy	Blank(s)	Blank(s)	0	0	Not performed	Blank(s)	Blank(s)	Blank(s)	Blank(s)	Blank(s)	Blank(s)	Blank(s)	"<80"	38	Blank(s)	Diseases of Heart	0
76	60+years	75-79 years	Female	2010	PRCDA	White	White	Non-Spanish-Hispanic-Latino	Non-Hispanic White	8586	Unknown	TCs	8586/3: Thymic carcinoma, NOS	8586/3: Thymic carcinoma, NOS	"IIB"	Regional by direct extension only	Blank(s)	Blank(s)	Blank(s)	Blank(s)	Blank(s)	Incomplete excision	50	None	None; diagnosed at autopsy	no_radiation	no_radiation	Surgery performed	None/Unknown	Yes	No preoperative chemotherapy	Systemic therapy after surgery	Blank(s)	Blank(s)	1	99	Not performed	No	No	No	Unknown	Blank(s)	Blank(s)	Blank(s)	"80+"	86	Blank(s)	Other Endocrine including Thymus	1
75	60+years	75-79 years	Male	2018	PRCDA	White	White	Non-Spanish-Hispanic-Latino	Non-Hispanic White	8249	Blank(s)	NETs	8249/3: Atypical carcinoid tumor	8249/3: Atypical carcinoid tumor	"I-IIA"	Blank(s)	Blank(s)	T1	N0	M0	1	Incomplete excision	30	None	None; diagnosed at autopsy	no_radiation	no_radiation	Surgery performed	None/Unknown	No/Unknown	No preoperative chemotherapy	no_systemic therapy	Blank(s)	Blank(s)	1	0	Not performed	No	No	No	No	None; no lymph node metastases	None; no other metastases	71	"<80"	71	Blank(s)	Alive	0
64	60+years	60-64 years	Male	2019	PRCDA	White	White	Non-Spanish-Hispanic-Latino	Non-Hispanic White	8070	Blank(s)	TCs	8070/3: Squamous cell carcinoma, NOS	8070/3: Squamous cell carcinoma, NOS	"IIB"	Blank(s)	Blank(s)	T2	N0	M0	2	Total/Radical excision	40	None	None; diagnosed at autopsy	PORT	Radiation after surgery	Surgery performed	Beam radiation	No/Unknown	No preoperative chemotherapy	no_systemic therapy	Blank(s)	Blank(s)	0	95	negative	No	No	No	No	None; no lymph node metastases	None; no other metastases	54	"<80"	54	Blank(s)	Alive	0
57	18-59years	55-59 years	Female	2015	PRCDA	White	White	Non-Spanish-Hispanic-Latino	Non-Hispanic White	8583	Unknown	"Ts,B1/B2"	8583/3: Thymoma, type B1, malignant	8583/3: Thymoma, type B1, malignant	"I-IIA"	Localized only	Blank(s)	Blank(s)	Blank(s)	Blank(s)	Blank(s)	Total/Radical excision	40	None	None; diagnosed at autopsy	no_radiation	no_radiation	Surgery performed	None/Unknown	No/Unknown	No preoperative chemotherapy	no_systemic therapy	Blank(s)	Blank(s)	1	99	Not performed	No	No	No	No	Blank(s)	Blank(s)	Blank(s)	"<80"	67	Blank(s)	Alive	0
74	60+years	70-74 years	Male	2012	PRCDA	White	White	Non-Spanish-Hispanic-Latino	Non-Hispanic White	8586	Unknown	TCs	8586/3: Thymic carcinoma, NOS	8586/3: Thymic carcinoma, NOS	"I-IIA"	Localized only	Blank(s)	Blank(s)	Blank(s)	Blank(s)	Blank(s)	Incomplete excision	20	None	None; diagnosed at autopsy	no_radiation	no_radiation	Surgery performed	None/Unknown	No/Unknown	No preoperative chemotherapy	no_systemic therapy	Blank(s)	Blank(s)	1	0	Not performed	No	No	No	No	Blank(s)	Blank(s)	Blank(s)	"<80"	50	Blank(s)	Alive	0
42	18-59years	40-44 years	Male	2007	PRCDA	Other	Asian or Pacific Islander	Non-Spanish-Hispanic-Latino	Non-Hispanic Asian or Pacific Islander	8583	Unknown	"Ts,B1/B2"	8583/3: Thymoma, type B1, malignant	8583/3: Thymoma, type B1, malignant	"I-IIA"	Localized only	Blank(s)	Blank(s)	Blank(s)	Blank(s)	Blank(s)	Total/Radical excision	40	None	None; diagnosed at autopsy	PORT	Radiation after surgery	Surgery performed	Beam radiation	No/Unknown	No preoperative chemotherapy	no_systemic therapy	Blank(s)	Blank(s)	1	0	Not performed	Blank(s)	Blank(s)	Blank(s)	Blank(s)	Blank(s)	Blank(s)	Blank(s)	"80+"	90	Blank(s)	Colon excluding Rectum	0
81	60+years	80-84 years	Female	2012	PRCDA	White	White	Non-Spanish-Hispanic-Latino	Non-Hispanic White	8585	Unknown	"Ts,B3"	8585/3: Thymoma, type B3, malignant	8585/3: Thymoma, type B3, malignant	"IIB"	Regional by direct extension only	Blank(s)	Blank(s)	Blank(s)	Blank(s)	Blank(s)	Incomplete excision	30	None	None; diagnosed at autopsy	no_radiation	no_radiation	Surgery performed	None/Unknown	No/Unknown	No preoperative chemotherapy	no_systemic therapy	Blank(s)	Blank(s)	0	0	Not performed	No	No	No	No	Blank(s)	Blank(s)	Blank(s)	"<80"	25	Blank(s)	Alive	0
48	18-59years	45-49 years	Male	2007	PRCDA	White	White	Non-Spanish-Hispanic-Latino	Non-Hispanic White	8580	Unknown	"Ts,NOS"	8580/3: Thymoma, malignant, NOS	8580/3: Thymoma, malignant, NOS	"I-IIA"	Localized only	Blank(s)	Blank(s)	Blank(s)	Blank(s)	Blank(s)	Incomplete excision	20	None	None; diagnosed at autopsy	PORT	Radiation after surgery	Surgery performed	Beam radiation	No/Unknown	No preoperative chemotherapy	no_systemic therapy	Blank(s)	Blank(s)	0	0	Not performed	Blank(s)	Blank(s)	Blank(s)	Blank(s)	Blank(s)	Blank(s)	Blank(s)	Unknown	Unknown	Blank(s)	Alive	0
65	60+years	65-69 years	Female	2007	PRCDA	White	White	Spanish-Hispanic-Latino	Hispanic (All Races)	8580	Unknown	"Ts,NOS"	8580/3: Thymoma, malignant, NOS	8580/3: Thymoma, malignant, NOS	"I-IIA"	Localized only	Blank(s)	Blank(s)	Blank(s)	Blank(s)	Blank(s)	Total/Radical excision	40	None	None; diagnosed at autopsy	PORT	Radiation after surgery	Surgery performed	Beam radiation	No/Unknown	No preoperative chemotherapy	no_systemic therapy	Blank(s)	Blank(s)	0	0	Not performed	Blank(s)	Blank(s)	Blank(s)	Blank(s)	Blank(s)	Blank(s)	Blank(s)	"80+"	92	Blank(s)	Other Endocrine including Thymus	1
44	18-59years	40-44 years	Female	2007	PRCDA	White	White	Non-Spanish-Hispanic-Latino	Non-Hispanic White	8580	Unknown	"Ts,NOS"	8580/3: Thymoma, malignant, NOS	8580/3: Thymoma, malignant, NOS	Unstaged	Unknown/unstaged/unspecified/DCO	Blank(s)	Blank(s)	Blank(s)	Blank(s)	Blank(s)	Total/Radical excision	60	None	None; diagnosed at autopsy	PORT	Radiation after surgery	Surgery performed	Beam radiation	Yes	Preoperative chemotherapy	Systemic therapy before surgery	Blank(s)	Blank(s)	1	99	Not performed	Blank(s)	Blank(s)	Blank(s)	Blank(s)	Blank(s)	Blank(s)	Blank(s)	Unknown	Unknown	Blank(s)	Alive	0
60	60+years	60-64 years	Male	2007	PRCDA	White	White	Non-Spanish-Hispanic-Latino	Non-Hispanic White	8580	Unknown	"Ts,NOS"	8580/3: Thymoma, malignant, NOS	8580/3: Thymoma, malignant, NOS	"I-IIA"	Localized only	Blank(s)	Blank(s)	Blank(s)	Blank(s)	Blank(s)	Total/Radical excision	40	Unknown	None; diagnosed at autopsy	no_radiation	no_radiation	Surgery performed	None/Unknown	No/Unknown	No preoperative chemotherapy	no_systemic therapy	Blank(s)	Blank(s)	0	0	Not performed	Blank(s)	Blank(s)	Blank(s)	Blank(s)	Blank(s)	Blank(s)	Blank(s)	"<80"	25	Blank(s)	Alive	0
38	18-59years	35-39 years	Male	2007	PRCDA	White	White	Non-Spanish-Hispanic-Latino	Non-Hispanic White	8583	Unknown	"Ts,B1/B2"	8583/3: Thymoma, type B1, malignant	8583/3: Thymoma, type B1, malignant	"I-IIA"	Localized only	Blank(s)	Blank(s)	Blank(s)	Blank(s)	Blank(s)	Incomplete excision	20	None	None; diagnosed at autopsy	no_radiation	no_radiation	Surgery performed	None/Unknown	No/Unknown	No preoperative chemotherapy	no_systemic therapy	Blank(s)	Blank(s)	0	0	Not performed	Blank(s)	Blank(s)	Blank(s)	Blank(s)	Blank(s)	Blank(s)	Blank(s)	"<80"	58	Blank(s)	Alive	0
82	60+years	80-84 years	Male	2007	PRCDA	White	White	Non-Spanish-Hispanic-Latino	Non-Hispanic White	8583	Unknown	"Ts,B1/B2"	8583/3: Thymoma, type B1, malignant	8583/3: Thymoma, type B1, malignant	"III/IV"	Distant site(s)/node(s) involved	Blank(s)	Blank(s)	Blank(s)	Blank(s)	Blank(s)	Incomplete excision	27	"Yes"	None; diagnosed at autopsy	no_radiation	no_radiation	Surgery performed	None/Unknown	No/Unknown	No preoperative chemotherapy	no_systemic therapy	Blank(s)	Blank(s)	0	3	negative	Blank(s)	Blank(s)	Blank(s)	Blank(s)	Blank(s)	Blank(s)	Blank(s)	"<80"	60	Blank(s)	Diseases of Heart	0
56	18-59years	55-59 years	Male	2007	PRCDA	White	White	Non-Spanish-Hispanic-Latino	Non-Hispanic White	8584	Unknown	"Ts,B1/B2"	8584/3: Thymoma, type B2, malignant	8584/3: Thymoma, type B2, malignant	"IIB"	Regional by direct extension only	Blank(s)	Blank(s)	Blank(s)	Blank(s)	Blank(s)	Total/Radical excision	40	None	None; diagnosed at autopsy	no_radiation	no_radiation	Surgery performed	None/Unknown	No/Unknown	No preoperative chemotherapy	no_systemic therapy	Blank(s)	Blank(s)	0	0	Not performed	Blank(s)	Blank(s)	Blank(s)	Blank(s)	Blank(s)	Blank(s)	Blank(s)	"<80"	60	Blank(s)	Other Endocrine including Thymus	1
39	18-59years	35-39 years	Female	2007	PRCDA	White	White	Spanish-Hispanic-Latino	Hispanic (All Races)	8583	Unknown	"Ts,B1/B2"	8583/3: Thymoma, type B1, malignant	8583/3: Thymoma, type B1, malignant	"IIB"	Regional by direct extension only	Blank(s)	Blank(s)	Blank(s)	Blank(s)	Blank(s)	Total/Radical excision	60	None	None; diagnosed at autopsy	no_radiation	no_radiation	Surgery performed	None/Unknown	Yes	Preoperative chemotherapy	Systemic therapy before surgery	Blank(s)	Blank(s)	2	0	Not performed	Blank(s)	Blank(s)	Blank(s)	Blank(s)	Blank(s)	Blank(s)	Blank(s)	Unknown	Unknown	Blank(s)	Alive	0
35	18-59years	35-39 years	Female	2007	PRCDA	Black	Black	Non-Spanish-Hispanic-Latino	Non-Hispanic Black	8585	Well differentiated; Grade I	"Ts,B3"	8585/3: Thymoma, type B3, malignant	8585/3: Thymoma, type B3, malignant	"IIB"	Regional by direct extension only	Blank(s)	Blank(s)	Blank(s)	Blank(s)	Blank(s)	Incomplete excision	30	None	None; diagnosed at autopsy	PORT	Radiation after surgery	Surgery performed	Beam radiation	Yes	No preoperative chemotherapy	Systemic therapy after surgery	Blank(s)	Blank(s)	0	0	Not performed	Blank(s)	Blank(s)	Blank(s)	Blank(s)	Blank(s)	Blank(s)	Blank(s)	Unknown	Unknown	Blank(s)	Other Endocrine including Thymus	1
65	60+years	65-69 years	Female	2007	PRCDA	White	White	Non-Spanish-Hispanic-Latino	Non-Hispanic White	8583	Unknown	"Ts,B1/B2"	8583/3: Thymoma, type B1, malignant	8583/3: Thymoma, type B1, malignant	"I-IIA"	Localized only	Blank(s)	Blank(s)	Blank(s)	Blank(s)	Blank(s)	Incomplete excision	30	None	None; diagnosed at autopsy	no_radiation	no_radiation	Surgery performed	None/Unknown	No/Unknown	No preoperative chemotherapy	no_systemic therapy	Blank(s)	Blank(s)	0	0	Not performed	Blank(s)	Blank(s)	Blank(s)	Blank(s)	Blank(s)	Blank(s)	Blank(s)	"<80"	50	Blank(s)	Alive	0
77	60+years	75-79 years	Female	2007	PRCDA	White	White	Non-Spanish-Hispanic-Latino	Non-Hispanic White	8583	Unknown	"Ts,B1/B2"	8583/3: Thymoma, type B1, malignant	8583/3: Thymoma, type B1, malignant	"I-IIA"	Localized only	Blank(s)	Blank(s)	Blank(s)	Blank(s)	Blank(s)	Incomplete excision	20	None	None; diagnosed at autopsy	no_radiation	no_radiation	Surgery performed	None/Unknown	No/Unknown	No preoperative chemotherapy	no_systemic therapy	Blank(s)	Blank(s)	1	0	Not performed	Blank(s)	Blank(s)	Blank(s)	Blank(s)	Blank(s)	Blank(s)	Blank(s)	"<80"	12	Blank(s)	Cerebrovascular Diseases	0
60	60+years	60-64 years	Female	2007	PRCDA	White	White	Non-Spanish-Hispanic-Latino	Non-Hispanic White	8584	Unknown	"Ts,B1/B2"	8584/3: Thymoma, type B2, malignant	8584/3: Thymoma, type B2, malignant	Unstaged	Unknown/unstaged/unspecified/DCO	Blank(s)	Blank(s)	Blank(s)	Blank(s)	Blank(s)	Total/Radical excision	40	None	None; diagnosed at autopsy	PRRT	Radiation prior to surgery	Surgery performed	Beam radiation	No/Unknown	No preoperative chemotherapy	no_systemic therapy	Blank(s)	Blank(s)	0	0	Not performed	Blank(s)	Blank(s)	Blank(s)	Blank(s)	Blank(s)	Blank(s)	Blank(s)	"<80"	40	Blank(s)	Alive	0
70	60+years	70-74 years	Male	2007	PRCDA	White	White	Spanish-Hispanic-Latino	Hispanic (All Races)	8582	Unknown	"Ts,A/AB"	8582/3: Thymoma, type AB, malignant	8582/3: Thymoma, type AB, malignant	"IIB"	Regional lymph nodes involved only	Blank(s)	Blank(s)	Blank(s)	Blank(s)	Blank(s)	Total/Radical excision	40	"Yes"	None; diagnosed at autopsy	PRRT	Radiation prior to surgery	Surgery performed	Beam radiation	Yes	Preoperative chemotherapy	Systemic therapy before surgery	Blank(s)	Blank(s)	0	2	positive	Blank(s)	Blank(s)	Blank(s)	Blank(s)	Blank(s)	Blank(s)	Blank(s)	Unknown	Unknown	Blank(s)	Other Endocrine including Thymus	1
64	60+years	60-64 years	Female	2007	PRCDA	White	White	Non-Spanish-Hispanic-Latino	Non-Hispanic White	8582	Unknown	"Ts,A/AB"	8582/3: Thymoma, type AB, malignant	8582/3: Thymoma, type AB, malignant	"I-IIA"	Localized only	Blank(s)	Blank(s)	Blank(s)	Blank(s)	Blank(s)	Total/Radical excision	40	None	None; diagnosed at autopsy	no_radiation	no_radiation	Surgery performed	None/Unknown	No/Unknown	No preoperative chemotherapy	no_systemic therapy	Blank(s)	Blank(s)	0	0	Not performed	Blank(s)	Blank(s)	Blank(s)	Blank(s)	Blank(s)	Blank(s)	Blank(s)	"<80"	16	Blank(s)	Alive	0
52	18-59years	50-54 years	Male	2007	PRCDA	White	White	Non-Spanish-Hispanic-Latino	Non-Hispanic White	8586	Poorly differentiated; Grade III	TCs	8586/3: Thymic carcinoma, NOS	8586/3: Thymic carcinoma, NOS	"III/IV"	Distant site(s)/node(s) involved	Blank(s)	Blank(s)	Blank(s)	Blank(s)	Blank(s)	Total/Radical excision	40	"Yes"	None; diagnosed at autopsy	no_radiation	no_radiation	Surgery performed	None/Unknown	Yes	No preoperative chemotherapy	Systemic therapy after surgery	Blank(s)	Blank(s)	0	1	negative	Blank(s)	Blank(s)	Blank(s)	Blank(s)	Blank(s)	Blank(s)	Blank(s)	"80+"	111	Blank(s)	Miscellaneous Malignant Cancer	1
58	18-59years	55-59 years	Female	2008	PRCDA	White	White	Spanish-Hispanic-Latino	Hispanic (All Races)	8582	Unknown	"Ts,A/AB"	8582/3: Thymoma, type AB, malignant	8582/3: Thymoma, type AB, malignant	"I-IIA"	Localized only	Blank(s)	Blank(s)	Blank(s)	Blank(s)	Blank(s)	Incomplete excision	27	"Yes"	None; diagnosed at autopsy	no_radiation	no_radiation	Surgery performed	None/Unknown	No/Unknown	No preoperative chemotherapy	no_systemic therapy	Blank(s)	Blank(s)	0	1	negative	Blank(s)	Blank(s)	Blank(s)	Blank(s)	Blank(s)	Blank(s)	Blank(s)	"80+"	110	Blank(s)	Miscellaneous Malignant Cancer	1
72	60+years	70-74 years	Female	2008	PRCDA	Black	Black	Non-Spanish-Hispanic-Latino	Non-Hispanic Black	8585	Well differentiated; Grade I	"Ts,B3"	8585/3: Thymoma, type B3, malignant	8585/3: Thymoma, type B3, malignant	"IIB"	Regional by direct extension only	Blank(s)	Blank(s)	Blank(s)	Blank(s)	Blank(s)	Incomplete excision	20	"Yes"	None; diagnosed at autopsy	no_radiation	no_radiation	Surgery performed	None/Unknown	No/Unknown	No preoperative chemotherapy	no_systemic therapy	Blank(s)	Blank(s)	0	1	negative	Blank(s)	Blank(s)	Blank(s)	Blank(s)	Blank(s)	Blank(s)	Blank(s)	"80+"	141	Blank(s)	Other Cause of Death	0
28	18-59years	25-29 years	Female	2008	PRCDA	White	White	Non-Spanish-Hispanic-Latino	Non-Hispanic White	8583	Unknown	"Ts,B1/B2"	8583/3: Thymoma, type B1, malignant	8583/3: Thymoma, type B1, malignant	"I-IIA"	Localized only	Blank(s)	Blank(s)	Blank(s)	Blank(s)	Blank(s)	Total/Radical excision	40	None	None; diagnosed at autopsy	no_radiation	no_radiation	Surgery performed	None/Unknown	No/Unknown	No preoperative chemotherapy	no_systemic therapy	Blank(s)	Blank(s)	0	0	Not performed	Blank(s)	Blank(s)	Blank(s)	Blank(s)	Blank(s)	Blank(s)	Blank(s)	"80+"	120	Blank(s)	Alive	0
42	18-59years	40-44 years	Male	2007	PRCDA	White	White	Non-Spanish-Hispanic-Latino	Non-Hispanic White	8582	Unknown	"Ts,A/AB"	8582/3: Thymoma, type AB, malignant	8582/3: Thymoma, type AB, malignant	"IIB"	Regional by direct extension only	Blank(s)	Blank(s)	Blank(s)	Blank(s)	Blank(s)	Total/Radical excision	40	"Yes"	None; diagnosed at autopsy	PORT	Radiation after surgery	Surgery performed	Beam radiation	No/Unknown	No preoperative chemotherapy	no_systemic therapy	Blank(s)	Blank(s)	3	7	negative	Blank(s)	Blank(s)	Blank(s)	Blank(s)	Blank(s)	Blank(s)	Blank(s)	"80+"	85	Blank(s)	Alive	0
58	18-59years	55-59 years	Female	2008	PRCDA	Other	Asian or Pacific Islander	Non-Spanish-Hispanic-Latino	Non-Hispanic Asian or Pacific Islander	8583	Unknown	"Ts,B1/B2"	8583/3: Thymoma, type B1, malignant	8583/3: Thymoma, type B1, malignant	"IIB"	Regional by direct extension only	Blank(s)	Blank(s)	Blank(s)	Blank(s)	Blank(s)	Incomplete excision	30	None	None; diagnosed at autopsy	PORT	Radiation after surgery	Surgery performed	Beam radiation	No/Unknown	No preoperative chemotherapy	no_systemic therapy	Blank(s)	Blank(s)	0	0	Not performed	Blank(s)	Blank(s)	Blank(s)	Blank(s)	Blank(s)	Blank(s)	Blank(s)	"<80"	60	Blank(s)	Alive	0
54	18-59years	50-54 years	Male	2008	PRCDA	White	White	Non-Spanish-Hispanic-Latino	Non-Hispanic White	8583	Unknown	"Ts,B1/B2"	8583/3: Thymoma, type B1, malignant	8583/3: Thymoma, type B1, malignant	"I-IIA"	Localized only	Blank(s)	Blank(s)	Blank(s)	Blank(s)	Blank(s)	Total/Radical excision	40	None	None; diagnosed at autopsy	PORT	Radiation after surgery	Surgery performed	Beam radiation	No/Unknown	No preoperative chemotherapy	no_systemic therapy	Blank(s)	Blank(s)	2	0	Not performed	Blank(s)	Blank(s)	Blank(s)	Blank(s)	Blank(s)	Blank(s)	Blank(s)	"80+"	93	Blank(s)	Diseases of Heart	0
69	60+years	65-69 years	Male	2008	PRCDA	White	White	Non-Spanish-Hispanic-Latino	Non-Hispanic White	8583	Unknown	"Ts,B1/B2"	8583/3: Thymoma, type B1, malignant	8583/3: Thymoma, type B1, malignant	"I-IIA"	Localized only	Blank(s)	Blank(s)	Blank(s)	Blank(s)	Blank(s)	Total/Radical excision	40	None	None; diagnosed at autopsy	no_radiation	no_radiation	Surgery performed	None/Unknown	No/Unknown	No preoperative chemotherapy	no_systemic therapy	Blank(s)	Blank(s)	12	99	Not performed	Blank(s)	Blank(s)	Blank(s)	Blank(s)	Blank(s)	Blank(s)	Blank(s)	"<80"	60	Blank(s)	Alive	0
78	60+years	75-79 years	Female	2008	PRCDA	White	White	Non-Spanish-Hispanic-Latino	Non-Hispanic White	8582	Unknown	"Ts,A/AB"	8582/3: Thymoma, type AB, malignant	8582/3: Thymoma, type AB, malignant	"I-IIA"	Localized only	Blank(s)	Blank(s)	Blank(s)	Blank(s)	Blank(s)	Incomplete excision	30	None	None; diagnosed at autopsy	no_radiation	no_radiation	Surgery performed	None/Unknown	No/Unknown	No preoperative chemotherapy	no_systemic therapy	Blank(s)	Blank(s)	1	0	Not performed	Blank(s)	Blank(s)	Blank(s)	Blank(s)	Blank(s)	Blank(s)	Blank(s)	"<80"	60	Blank(s)	Other Cause of Death	0
68	60+years	65-69 years	Female	2008	PRCDA	White	White	Non-Spanish-Hispanic-Latino	Non-Hispanic White	8582	Unknown	"Ts,A/AB"	8582/3: Thymoma, type AB, malignant	8582/3: Thymoma, type AB, malignant	"I-IIA"	Localized only	Blank(s)	Blank(s)	Blank(s)	Blank(s)	Blank(s)	Incomplete excision	30	None	None; diagnosed at autopsy	no_radiation	no_radiation	Surgery performed	None/Unknown	No/Unknown	No preoperative chemotherapy	no_systemic therapy	Blank(s)	Blank(s)	0	0	Not performed	Blank(s)	Blank(s)	Blank(s)	Blank(s)	Blank(s)	Blank(s)	Blank(s)	"<80"	65	Blank(s)	Miscellaneous Malignant Cancer	1
63	60+years	60-64 years	Male	2009	PRCDA	Black	Black	Non-Spanish-Hispanic-Latino	Non-Hispanic Black	8584	Well differentiated; Grade I	"Ts,B1/B2"	8584/3: Thymoma, type B2, malignant	8584/3: Thymoma, type B2, malignant	"III/IV"	Distant site(s)/node(s) involved	Blank(s)	Blank(s)	Blank(s)	Blank(s)	Blank(s)	Total/Radical excision	60	"Yes"	Non-primary surgical procedure to other regional sites	PORT	Radiation after surgery	Surgery performed	Beam radiation	No/Unknown	No preoperative chemotherapy	no_systemic therapy	Blank(s)	Blank(s)	2	1	negative	Blank(s)	Blank(s)	Blank(s)	Blank(s)	Blank(s)	Blank(s)	Blank(s)	"<80"	43	Blank(s)	Alive	0
67	60+years	65-69 years	Female	2009	PRCDA	White	White	Non-Spanish-Hispanic-Latino	Non-Hispanic White	8584	Well differentiated; Grade I	"Ts,B1/B2"	8584/3: Thymoma, type B2, malignant	8584/3: Thymoma, type B2, malignant	"IIB"	Regional by direct extension only	Blank(s)	Blank(s)	Blank(s)	Blank(s)	Blank(s)	Total/Radical excision	40	None	None; diagnosed at autopsy	PORT	Radiation after surgery	Surgery performed	Beam radiation	No/Unknown	No preoperative chemotherapy	no_systemic therapy	Blank(s)	Blank(s)	0	0	Not performed	Blank(s)	Blank(s)	Blank(s)	Blank(s)	Blank(s)	Blank(s)	Blank(s)	"<80"	20	Blank(s)	Alive	0
40	18-59years	40-44 years	Male	2009	PRCDA	White	White	Non-Spanish-Hispanic-Latino	Non-Hispanic White	8582	Unknown	"Ts,A/AB"	8582/3: Thymoma, type AB, malignant	8582/3: Thymoma, type AB, malignant	"IIB"	Regional by direct extension only	Blank(s)	Blank(s)	Blank(s)	Blank(s)	Blank(s)	Incomplete excision	30	None	None; diagnosed at autopsy	PORT	Radiation after surgery	Surgery performed	Beam radiation	No/Unknown	No preoperative chemotherapy	no_systemic therapy	Blank(s)	Blank(s)	1	0	Not performed	Blank(s)	Blank(s)	Blank(s)	Blank(s)	Blank(s)	Blank(s)	Blank(s)	"80+"	85	Blank(s)	Alive	0
53	18-59years	50-54 years	Female	2009	PRCDA	White	White	Non-Spanish-Hispanic-Latino	Non-Hispanic White	8580	Unknown	"Ts,NOS"	8580/3: Thymoma, malignant, NOS	8580/3: Thymoma, malignant, NOS	"I-IIA"	Localized only	Blank(s)	Blank(s)	Blank(s)	Blank(s)	Blank(s)	Incomplete excision	30	"Yes"	None; diagnosed at autopsy	no_radiation	no_radiation	Surgery performed	None/Unknown	No/Unknown	No preoperative chemotherapy	no_systemic therapy	Blank(s)	Blank(s)	0	1	negative	Blank(s)	Blank(s)	Blank(s)	Blank(s)	Blank(s)	Blank(s)	Blank(s)	"<80"	25	Blank(s)	Alive	0
78	60+years	75-79 years	Female	2009	PRCDA	White	White	Non-Spanish-Hispanic-Latino	Non-Hispanic White	8580	Unknown	"Ts,NOS"	8580/3: Thymoma, malignant, NOS	8580/3: Thymoma, malignant, NOS	"IIB"	Regional by direct extension only	Blank(s)	Blank(s)	Blank(s)	Blank(s)	Blank(s)	Incomplete excision	20	"Yes"	None; diagnosed at autopsy	no_radiation	no_radiation	Surgery performed	None/Unknown	Yes	Preoperative chemotherapy	Systemic therapy before surgery	Blank(s)	Blank(s)	2	0	Not performed	Blank(s)	Blank(s)	Blank(s)	Blank(s)	Blank(s)	Blank(s)	Blank(s)	"80+"	100	Blank(s)	Alive	0
69	60+years	65-69 years	Female	2009	PRCDA	Black	Black	Non-Spanish-Hispanic-Latino	Non-Hispanic Black	8585	Unknown	"Ts,B3"	8585/3: Thymoma, type B3, malignant	8585/3: Thymoma, type B3, malignant	"I-IIA"	Localized only	Blank(s)	Blank(s)	Blank(s)	Blank(s)	Blank(s)	Incomplete excision	30	None	None; diagnosed at autopsy	PORT	Radiation after surgery	Surgery performed	Beam radiation	No/Unknown	No preoperative chemotherapy	no_systemic therapy	Blank(s)	Blank(s)	0	0	Not performed	Blank(s)	Blank(s)	Blank(s)	Blank(s)	Blank(s)	Blank(s)	Blank(s)	"<80"	13	Blank(s)	Alive	0
56	18-59years	55-59 years	Female	2009	PRCDA	White	White	Non-Spanish-Hispanic-Latino	Non-Hispanic White	8585	Well differentiated; Grade I	"Ts,B3"	8585/3: Thymoma, type B3, malignant	8585/3: Thymoma, type B3, malignant	"IIB"	Regional by direct extension only	Blank(s)	Blank(s)	Blank(s)	Blank(s)	Blank(s)	Total/Radical excision	60	"Yes"	None; diagnosed at autopsy	PORT	Radiation after surgery	Surgery performed	Beam radiation	No/Unknown	No preoperative chemotherapy	no_systemic therapy	Blank(s)	Blank(s)	2	1	negative	Blank(s)	Blank(s)	Blank(s)	Blank(s)	Blank(s)	Blank(s)	Blank(s)	"<80"	75	Blank(s)	Alive	0
62	60+years	60-64 years	Female	2009	PRCDA	White	White	Non-Spanish-Hispanic-Latino	Non-Hispanic White	8584	Unknown	"Ts,B1/B2"	8584/3: Thymoma, type B2, malignant	8584/3: Thymoma, type B2, malignant	"I-IIA"	Localized only	Blank(s)	Blank(s)	Blank(s)	Blank(s)	Blank(s)	Total/Radical excision	40	None	None; diagnosed at autopsy	no_radiation	no_radiation	Surgery performed	None/Unknown	No/Unknown	No preoperative chemotherapy	no_systemic therapy	Blank(s)	Blank(s)	1	0	Not performed	Blank(s)	Blank(s)	Blank(s)	Blank(s)	Blank(s)	Blank(s)	Blank(s)	"<80"	36	Blank(s)	Alive	0
69	60+years	65-69 years	Female	2009	PRCDA	White	White	Non-Spanish-Hispanic-Latino	Non-Hispanic White	8586	Moderately differentiated; Grade II	TCs	8586/3: Thymic carcinoma, NOS	8586/3: Thymic carcinoma, NOS	"I-IIA"	Localized only	Blank(s)	Blank(s)	Blank(s)	Blank(s)	Blank(s)	Incomplete excision	20	None	None; diagnosed at autopsy	PORT	Radiation after surgery	Surgery performed	Beam radiation	No/Unknown	No preoperative chemotherapy	no_systemic therapy	Blank(s)	Blank(s)	0	0	Not performed	Blank(s)	Blank(s)	Blank(s)	Blank(s)	Blank(s)	Blank(s)	Blank(s)	"<80"	26	Blank(s)	Alive	0
60	60+years	60-64 years	Male	2013	PRCDA	White	White	Non-Spanish-Hispanic-Latino	Non-Hispanic White	8583	Unknown	"Ts,B1/B2"	8583/3: Thymoma, type B1, malignant	8583/3: Thymoma, type B1, malignant	"IIB"	Regional by both direct extension and lymph node involvement	Blank(s)	Blank(s)	Blank(s)	Blank(s)	Blank(s)	Incomplete excision	20	None	None; diagnosed at autopsy	no_radiation	no_radiation	Surgery performed	None/Unknown	No/Unknown	No preoperative chemotherapy	no_systemic therapy	Blank(s)	Blank(s)	0	1	negative	No	No	No	No	Blank(s)	Blank(s)	Blank(s)	Unknown	Unknown	Blank(s)	Alive	0
62	60+years	60-64 years	Female	2009	PRCDA	White	White	Non-Spanish-Hispanic-Latino	Non-Hispanic White	8586	Unknown	TCs	8586/3: Thymic carcinoma, NOS	8586/3: Thymic carcinoma, NOS	"IIB"	Regional by direct extension only	Blank(s)	Blank(s)	Blank(s)	Blank(s)	Blank(s)	Incomplete excision	27	"Yes"	None; diagnosed at autopsy	no_radiation	no_radiation	Surgery performed	None/Unknown	Yes	No preoperative chemotherapy	Systemic therapy after surgery	Blank(s)	Blank(s)	0	2	negative	Blank(s)	Blank(s)	Blank(s)	Blank(s)	Blank(s)	Blank(s)	Blank(s)	"<80"	60	Blank(s)	Alive	0
45	18-59years	45-49 years	Female	2009	PRCDA	White	White	Non-Spanish-Hispanic-Latino	Non-Hispanic White	8070	Poorly differentiated; Grade III	TCs	8070/3: Squamous cell carcinoma, NOS	8070/3: Squamous cell carcinoma, NOS	"IIB"	Regional lymph nodes involved only	Blank(s)	Blank(s)	Blank(s)	Blank(s)	Blank(s)	Total/Radical excision	40	"Yes"	Non-primary surgical procedure performed	no_radiation	no_radiation	Surgery performed	None/Unknown	Yes	No preoperative chemotherapy	Systemic therapy after surgery	Blank(s)	Blank(s)	0	4	positive	Blank(s)	Blank(s)	Blank(s)	Blank(s)	Blank(s)	Blank(s)	Blank(s)	"<80"	11	Blank(s)	Other Cause of Death	0
28	18-59years	25-29 years	Male	2010	PRCDA	White	White	Non-Spanish-Hispanic-Latino	Non-Hispanic White	8580	Unknown	"Ts,NOS"	8580/3: Thymoma, malignant, NOS	8580/3: Thymoma, malignant, NOS	"III/IV"	Distant site(s)/node(s) involved	Blank(s)	Blank(s)	Blank(s)	Blank(s)	Blank(s)	Incomplete excision	30	"Yes"	None; diagnosed at autopsy	PORT	Radiation after surgery	Surgery performed	Beam radiation	No/Unknown	No preoperative chemotherapy	no_systemic therapy	Blank(s)	Blank(s)	0	3	positive	No	No	No	No	Blank(s)	Blank(s)	Blank(s)	"<80"	55	Blank(s)	Alive	0
53	18-59years	50-54 years	Female	2010	PRCDA	White	White	Non-Spanish-Hispanic-Latino	Non-Hispanic White	8584	Unknown	"Ts,B1/B2"	8584/3: Thymoma, type B2, malignant	8584/3: Thymoma, type B2, malignant	"I-IIA"	Localized only	Blank(s)	Blank(s)	Blank(s)	Blank(s)	Blank(s)	Incomplete excision	30	None	None; diagnosed at autopsy	no_radiation	no_radiation	Surgery performed	None/Unknown	No/Unknown	No preoperative chemotherapy	no_systemic therapy	Blank(s)	Blank(s)	0	0	Not performed	No	No	No	No	Blank(s)	Blank(s)	Blank(s)	"<80"	50	Blank(s)	Alive	0
67	60+years	65-69 years	Female	2010	PRCDA	White	White	Spanish-Hispanic-Latino	Hispanic (All Races)	8584	Unknown	"Ts,B1/B2"	8584/3: Thymoma, type B2, malignant	8584/3: Thymoma, type B2, malignant	"IIB"	Regional by direct extension only	Blank(s)	Blank(s)	Blank(s)	Blank(s)	Blank(s)	Total/Radical excision	60	"Yes"	None; diagnosed at autopsy	PORT	Radiation after surgery	Surgery performed	Beam radiation	No/Unknown	No preoperative chemotherapy	no_systemic therapy	Blank(s)	Blank(s)	1	8	negative	No	No	No	No	Blank(s)	Blank(s)	Blank(s)	"80+"	95	Blank(s)	Alive	0
79	60+years	75-79 years	Male	2010	PRCDA	White	White	Non-Spanish-Hispanic-Latino	Non-Hispanic White	8585	Unknown	"Ts,B3"	8585/3: Thymoma, type B3, malignant	8585/3: Thymoma, type B3, malignant	"III/IV"	Distant site(s)/node(s) involved	Blank(s)	Blank(s)	Blank(s)	Blank(s)	Blank(s)	Total/Radical excision	40	"Yes"	None; diagnosed at autopsy	PORT	Radiation after surgery	Surgery performed	Beam radiation	No/Unknown	No preoperative chemotherapy	no_systemic therapy	Blank(s)	Blank(s)	2	4	negative	No	No	No	Yes	Blank(s)	Blank(s)	Blank(s)	"<80"	42	Blank(s)	Other Endocrine including Thymus	1
72	60+years	70-74 years	Male	2010	PRCDA	White	White	Non-Spanish-Hispanic-Latino	Non-Hispanic White	8582	Unknown	"Ts,A/AB"	8582/3: Thymoma, type AB, malignant	8582/3: Thymoma, type AB, malignant	"IIB"	Regional by direct extension only	Blank(s)	Blank(s)	Blank(s)	Blank(s)	Blank(s)	Incomplete excision	27	None	None; diagnosed at autopsy	PORT	Radiation after surgery	Surgery performed	Beam radiation	No/Unknown	No preoperative chemotherapy	no_systemic therapy	Blank(s)	Blank(s)	1	0	Not performed	No	No	No	No	Blank(s)	Blank(s)	Blank(s)	"<80"	53	Blank(s)	Other Cause of Death	0
48	18-59years	45-49 years	Female	2010	PRCDA	White	White	Non-Spanish-Hispanic-Latino	Non-Hispanic White	8584	Unknown	"Ts,B1/B2"	8584/3: Thymoma, type B2, malignant	8584/3: Thymoma, type B2, malignant	"IIB"	Regional by direct extension only	Blank(s)	Blank(s)	Blank(s)	Blank(s)	Blank(s)	Incomplete excision	30	"Yes"	None; diagnosed at autopsy	PORT	Radiation after surgery	Surgery performed	Beam radiation	No/Unknown	No preoperative chemotherapy	no_systemic therapy	Blank(s)	Blank(s)	0	4	negative	No	No	No	No	Blank(s)	Blank(s)	Blank(s)	"<80"	30	Blank(s)	Alive	0
35	18-59years	35-39 years	Female	2010	PRCDA	Other	Asian or Pacific Islander	Non-Spanish-Hispanic-Latino	Non-Hispanic Asian or Pacific Islander	8584	Unknown	"Ts,B1/B2"	8584/3: Thymoma, type B2, malignant	8584/3: Thymoma, type B2, malignant	"IIB"	Regional by direct extension only	Blank(s)	Blank(s)	Blank(s)	Blank(s)	Blank(s)	Total/Radical excision	40	"Yes"	None; diagnosed at autopsy	PORT	Radiation after surgery	Surgery performed	Beam radiation	Yes	No preoperative chemotherapy	Systemic therapy after surgery	Blank(s)	Blank(s)	0	2	negative	No	No	No	No	Blank(s)	Blank(s)	Blank(s)	"<80"	49	Blank(s)	Alive	0
52	18-59years	50-54 years	Female	2010	PRCDA	White	White	Non-Spanish-Hispanic-Latino	Non-Hispanic White	8584	Unknown	"Ts,B1/B2"	8584/3: Thymoma, type B2, malignant	8584/3: Thymoma, type B2, malignant	"I-IIA"	Localized only	Blank(s)	Blank(s)	Blank(s)	Blank(s)	Blank(s)	Incomplete excision	30	None	None; diagnosed at autopsy	no_radiation	no_radiation	Surgery performed	None/Unknown	Yes	Preoperative chemotherapy	Systemic therapy before surgery	Blank(s)	Blank(s)	1	0	Not performed	No	No	No	No	Blank(s)	Blank(s)	Blank(s)	"80+"	95	Blank(s)	Alive	0
64	60+years	60-64 years	Female	2010	PRCDA	White	White	Non-Spanish-Hispanic-Latino	Non-Hispanic White	8585	Unknown	"Ts,B3"	8585/3: Thymoma, type B3, malignant	8585/3: Thymoma, type B3, malignant	"IIB"	Regional by direct extension only	Blank(s)	Blank(s)	Blank(s)	Blank(s)	Blank(s)	Total/Radical excision	40	None	None; diagnosed at autopsy	PORT	Radiation after surgery	Surgery performed	Beam radiation	No/Unknown	No preoperative chemotherapy	no_systemic therapy	Blank(s)	Blank(s)	0	2	negative	No	No	No	No	Blank(s)	Blank(s)	Blank(s)	"<80"	60	Blank(s)	Alive	0
83	60+years	80-84 years	Female	2011	PRCDA	White	White	Non-Spanish-Hispanic-Latino	Non-Hispanic White	8584	Unknown	"Ts,B1/B2"	8584/3: Thymoma, type B2, malignant	8584/3: Thymoma, type B2, malignant	"IIB"	Regional by direct extension only	Blank(s)	Blank(s)	Blank(s)	Blank(s)	Blank(s)	Total/Radical excision	40	None	None; diagnosed at autopsy	PORT	Radiation after surgery	Surgery performed	Beam radiation	No/Unknown	No preoperative chemotherapy	no_systemic therapy	Blank(s)	Blank(s)	0	0	Not performed	No	No	No	No	Blank(s)	Blank(s)	Blank(s)	"80+"	85	Blank(s)	Septicemia	0
51	18-59years	50-54 years	Male	2011	PRCDA	White	White	Non-Spanish-Hispanic-Latino	Non-Hispanic White	8586	Poorly differentiated; Grade III	TCs	8586/3: Thymic carcinoma, NOS	8586/3: Thymic carcinoma, NOS	"IIB"	Regional by direct extension only	Blank(s)	Blank(s)	Blank(s)	Blank(s)	Blank(s)	Total/Radical excision	40	"Yes"	None; diagnosed at autopsy	PORT	Radiation after surgery	Surgery performed	Beam radiation	No/Unknown	No preoperative chemotherapy	no_systemic therapy	Blank(s)	Blank(s)	0	11	negative	No	No	No	No	Blank(s)	Blank(s)	Blank(s)	"<80"	45	Blank(s)	Alive	0
55	18-59years	55-59 years	Male	2008	PRCDA	White	White	Non-Spanish-Hispanic-Latino	Non-Hispanic White	8585	Unknown	"Ts,B3"	8585/3: Thymoma, type B3, malignant	8585/3: Thymoma, type B3, malignant	"III/IV"	Distant site(s)/node(s) involved	Blank(s)	Blank(s)	Blank(s)	Blank(s)	Blank(s)	Total/Radical excision	40	None	None; diagnosed at autopsy	no_radiation	no_radiation	Surgery performed	None/Unknown	No/Unknown	No preoperative chemotherapy	no_systemic therapy	Blank(s)	Blank(s)	0	0	Not performed	Blank(s)	Blank(s)	Blank(s)	Blank(s)	Blank(s)	Blank(s)	Blank(s)	"<80"	45	Blank(s)	Alive	0
74	60+years	70-74 years	Male	2011	PRCDA	White	White	Non-Spanish-Hispanic-Latino	Non-Hispanic White	8582	Unknown	"Ts,A/AB"	8582/3: Thymoma, type AB, malignant	8582/3: Thymoma, type AB, malignant	"IIB"	Regional by direct extension only	Blank(s)	Blank(s)	Blank(s)	Blank(s)	Blank(s)	Total/Radical excision	40	None	None; diagnosed at autopsy	PRRT	Radiation prior to surgery	Surgery performed	Beam radiation	No/Unknown	No preoperative chemotherapy	no_systemic therapy	Blank(s)	Blank(s)	2	0	Not performed	No	No	No	No	Blank(s)	Blank(s)	Blank(s)	"<80"	31	Blank(s)	Alive	0
56	18-59years	55-59 years	Male	2012	PRCDA	Black	Black	Non-Spanish-Hispanic-Latino	Non-Hispanic Black	8585	Unknown	"Ts,B3"	8585/3: Thymoma, type B3, malignant	8585/3: Thymoma, type B3, malignant	Unstaged	Unknown/unstaged/unspecified/DCO	Blank(s)	Blank(s)	Blank(s)	Blank(s)	Blank(s)	Incomplete excision	30	None	None; diagnosed at autopsy	no_radiation	no_radiation	Surgery performed	Recommended, unknown if administered	No/Unknown	No preoperative chemotherapy	no_systemic therapy	Blank(s)	Blank(s)	0	0	Not performed	No	No	No	No	Blank(s)	Blank(s)	Blank(s)	"<80"	35	Blank(s)	Urinary Bladder	0
68	60+years	65-69 years	Male	2011	PRCDA	White	White	Non-Spanish-Hispanic-Latino	Non-Hispanic White	8586	Poorly differentiated; Grade III	TCs	8586/3: Thymic carcinoma, NOS	8586/3: Thymic carcinoma, NOS	"IIB"	Regional by direct extension only	Blank(s)	Blank(s)	Blank(s)	Blank(s)	Blank(s)	Total/Radical excision	40	"Yes"	None; diagnosed at autopsy	no_radiation	no_radiation	Surgery performed	Recommended, unknown if administered	Yes	Preoperative chemotherapy	Systemic therapy before surgery	Blank(s)	Blank(s)	1	9	negative	No	No	No	No	Blank(s)	Blank(s)	Blank(s)	"80+"	88	Blank(s)	Other Endocrine including Thymus	1
71	60+years	70-74 years	Male	2011	PRCDA	White	White	Non-Spanish-Hispanic-Latino	Non-Hispanic White	8582	Unknown	"Ts,A/AB"	8582/3: Thymoma, type AB, malignant	8582/3: Thymoma, type AB, malignant	"IIB"	Regional by direct extension only	Blank(s)	Blank(s)	Blank(s)	Blank(s)	Blank(s)	Total/Radical excision	40	"Yes"	None; diagnosed at autopsy	no_radiation	no_radiation	Surgery performed	None/Unknown	No/Unknown	No preoperative chemotherapy	no_systemic therapy	Blank(s)	Blank(s)	0	2	negative	No	No	No	No	Blank(s)	Blank(s)	Blank(s)	"<80"	55	Blank(s)	Alive	0
48	18-59years	45-49 years	Male	2011	PRCDA	White	White	Non-Spanish-Hispanic-Latino	Non-Hispanic White	8586	Unknown	TCs	8586/3: Thymic carcinoma, NOS	8586/3: Thymic carcinoma, NOS	"I-IIA"	Localized only	Blank(s)	Blank(s)	Blank(s)	Blank(s)	Blank(s)	Total/Radical excision	40	None	None; diagnosed at autopsy	PORT	Radiation after surgery	Surgery performed	Beam radiation	Yes	No preoperative chemotherapy	Systemic therapy after surgery	Blank(s)	Blank(s)	0	1	negative	No	No	No	No	Blank(s)	Blank(s)	Blank(s)	"<80"	20	Blank(s)	Alive	0
36	18-59years	35-39 years	Male	2007	PRCDA	Other	Asian or Pacific Islander	Non-Spanish-Hispanic-Latino	Non-Hispanic Asian or Pacific Islander	8585	Unknown	"Ts,B3"	8585/3: Thymoma, type B3, malignant	8585/3: Thymoma, type B3, malignant	Unstaged	Unknown/unstaged/unspecified/DCO	Blank(s)	Blank(s)	Blank(s)	Blank(s)	Blank(s)	Incomplete excision	20	None	None; diagnosed at autopsy	no_radiation	no_radiation	Surgery performed	None/Unknown	No/Unknown	No preoperative chemotherapy	no_systemic therapy	Blank(s)	Blank(s)	0	0	Not performed	Blank(s)	Blank(s)	Blank(s)	Blank(s)	Blank(s)	Blank(s)	Blank(s)	Unknown	Unknown	Blank(s)	Alive	0
64	60+years	60-64 years	Female	2011	PRCDA	White	White	Non-Spanish-Hispanic-Latino	Non-Hispanic White	8580	Unknown	"Ts,NOS"	8580/3: Thymoma, malignant, NOS	8580/3: Thymoma, malignant, NOS	"IIB"	Regional by direct extension only	Blank(s)	Blank(s)	Blank(s)	Blank(s)	Blank(s)	Total/Radical excision	40	"Yes"	None; diagnosed at autopsy	no_radiation	no_radiation	Surgery performed	None/Unknown	No/Unknown	No preoperative chemotherapy	no_systemic therapy	Blank(s)	Blank(s)	0	2	negative	No	No	No	No	Blank(s)	Blank(s)	Blank(s)	Unknown	Unknown	Blank(s)	Alive	0
83	60+years	80-84 years	Female	2012	PRCDA	White	White	Non-Spanish-Hispanic-Latino	Non-Hispanic White	8586	Undifferentiated; anaplastic; Grade IV	TCs	8586/3: Thymic carcinoma, NOS	8586/3: Thymic carcinoma, NOS	"IIB"	Regional by direct extension only	Blank(s)	Blank(s)	Blank(s)	Blank(s)	Blank(s)	Total/Radical excision	40	None	None; diagnosed at autopsy	PORT	Radiation after surgery	Surgery performed	Beam radiation	No/Unknown	No preoperative chemotherapy	no_systemic therapy	Blank(s)	Blank(s)	0	0	Not performed	No	No	No	No	Blank(s)	Blank(s)	Blank(s)	"<80"	54	Blank(s)	Alive	0
50	18-59years	50-54 years	Male	2012	PRCDA	White	White	Non-Spanish-Hispanic-Latino	Non-Hispanic White	8583	Unknown	"Ts,B1/B2"	8583/3: Thymoma, type B1, malignant	8583/3: Thymoma, type B1, malignant	"I-IIA"	Localized only	Blank(s)	Blank(s)	Blank(s)	Blank(s)	Blank(s)	Total/Radical excision	40	None	None; diagnosed at autopsy	no_radiation	no_radiation	Surgery performed	Refused (1988+)	No/Unknown	No preoperative chemotherapy	no_systemic therapy	Blank(s)	Blank(s)	0	0	Not performed	No	No	No	No	Blank(s)	Blank(s)	Blank(s)	"80+"	125	Blank(s)	Alive	0
43	18-59years	40-44 years	Female	2012	PRCDA	White	White	Non-Spanish-Hispanic-Latino	Non-Hispanic White	8581	Unknown	"Ts,A/AB"	8581/3: Thymoma, type A, malignant	8581/3: Thymoma, type A, malignant	"III/IV"	Distant site(s)/node(s) involved	Blank(s)	Blank(s)	Blank(s)	Blank(s)	Blank(s)	Total/Radical excision	40	"Yes"	None; diagnosed at autopsy	no_radiation	no_radiation	Surgery performed	None/Unknown	Yes	Preoperative chemotherapy	Systemic therapy before surgery	Blank(s)	Blank(s)	2	7	negative	No	No	No	Yes	Blank(s)	Blank(s)	Blank(s)	"80+"	960	Blank(s)	Alive	0
48	18-59years	45-49 years	Female	2012	PRCDA	White	White	Non-Spanish-Hispanic-Latino	Non-Hispanic White	8584	Unknown	"Ts,B1/B2"	8584/3: Thymoma, type B2, malignant	8584/3: Thymoma, type B2, malignant	"I-IIA"	Localized only	Blank(s)	Blank(s)	Blank(s)	Blank(s)	Blank(s)	Total/Radical excision	60	"Yes"	None; diagnosed at autopsy	PORT	Radiation after surgery	Surgery performed	Beam radiation	No/Unknown	No preoperative chemotherapy	no_systemic therapy	Blank(s)	Blank(s)	2	3	negative	No	No	No	No	Blank(s)	Blank(s)	Blank(s)	"80+"	95	Blank(s)	Alive	0
83	60+years	80-84 years	Female	2012	PRCDA	White	White	Non-Spanish-Hispanic-Latino	Non-Hispanic White	8246	Poorly differentiated; Grade III	NETs	8246/3: Neuroendocrine carcinoma, NOS	8246/3: Neuroendocrine carcinoma, NOS	"III/IV"	Distant site(s)/node(s) involved	Blank(s)	Blank(s)	Blank(s)	Blank(s)	Blank(s)	Total/Radical excision	40	"Yes"	None; diagnosed at autopsy	PORT	Radiation after surgery	Surgery performed	Beam radiation	Yes	Preoperative chemotherapy	Systemic therapy before surgery	Blank(s)	Blank(s)	1	6	positive	No	No	No	Yes	Blank(s)	Blank(s)	Blank(s)	"80+"	84	Blank(s)	Other Endocrine including Thymus	1
52	18-59years	50-54 years	Female	2012	PRCDA	Black	Black	Non-Spanish-Hispanic-Latino	Non-Hispanic Black	8583	Unknown	"Ts,B1/B2"	8583/3: Thymoma, type B1, malignant	8583/3: Thymoma, type B1, malignant	"IIB"	Regional by direct extension only	Blank(s)	Blank(s)	Blank(s)	Blank(s)	Blank(s)	Total/Radical excision	40	None	None; diagnosed at autopsy	no_radiation	no_radiation	Surgery performed	Recommended, unknown if administered	No/Unknown	No preoperative chemotherapy	no_systemic therapy	Blank(s)	Blank(s)	0	99	Not performed	No	No	No	No	Blank(s)	Blank(s)	Blank(s)	"<80"	30	Blank(s)	Alive	0
78	60+years	75-79 years	Male	2012	PRCDA	White	White	Non-Spanish-Hispanic-Latino	Non-Hispanic White	8586	Unknown	TCs	8586/3: Thymic carcinoma, NOS	8586/3: Thymic carcinoma, NOS	"IIB"	Regional by direct extension only	Blank(s)	Blank(s)	Blank(s)	Blank(s)	Blank(s)	Incomplete excision	30	None	None; diagnosed at autopsy	PORT	Radiation after surgery	Surgery performed	Beam radiation	No/Unknown	No preoperative chemotherapy	no_systemic therapy	Blank(s)	Blank(s)	3	0	Not performed	No	No	No	No	Blank(s)	Blank(s)	Blank(s)	"<80"	55	Blank(s)	Alive	0
73	60+years	70-74 years	Male	2012	PRCDA	Black	Black	Non-Spanish-Hispanic-Latino	Non-Hispanic Black	8072	Poorly differentiated; Grade III	TCs	8072/3: Squamous cell carcinoma, large cell, nonkeratinizing, NOS	8072/3: Squamous cell carcinoma, large cell, nonkeratinizing, NOS	"IIB"	Regional by direct extension only	Blank(s)	Blank(s)	Blank(s)	Blank(s)	Blank(s)	Total/Radical excision	40	None	None; diagnosed at autopsy	PORT	Radiation after surgery	Surgery performed	Beam radiation	Yes	Preoperative chemotherapy	Systemic therapy before surgery	Blank(s)	Blank(s)	0	0	Not performed	No	No	No	No	Blank(s)	Blank(s)	Blank(s)	"<80"	40	Blank(s)	Stomach	0
74	60+years	70-74 years	Female	2012	PRCDA	White	White	Non-Spanish-Hispanic-Latino	Non-Hispanic White	8072	Undifferentiated; anaplastic; Grade IV	TCs	8072/3: Squamous cell carcinoma, large cell, nonkeratinizing, NOS	8072/3: Squamous cell carcinoma, large cell, nonkeratinizing, NOS	"IIB"	Regional by direct extension only	Blank(s)	Blank(s)	Blank(s)	Blank(s)	Blank(s)	Incomplete excision	20	None	None; diagnosed at autopsy	PORT	Radiation after surgery	Surgery performed	Beam radiation	Yes	No preoperative chemotherapy	Systemic therapy after surgery	Blank(s)	Blank(s)	0	0	Not performed	No	No	No	No	Blank(s)	Blank(s)	Blank(s)	"<80"	43	Blank(s)	Alive	0
65	60+years	65-69 years	Male	2012	PRCDA	White	White	Non-Spanish-Hispanic-Latino	Non-Hispanic White	8585	Unknown	"Ts,B3"	8585/3: Thymoma, type B3, malignant	8585/3: Thymoma, type B3, malignant	"IIB"	Regional by direct extension only	Blank(s)	Blank(s)	Blank(s)	Blank(s)	Blank(s)	Incomplete excision	27	None	None; diagnosed at autopsy	no_radiation	no_radiation	Surgery performed	None/Unknown	Yes	Preoperative chemotherapy	Systemic therapy before surgery	Blank(s)	Blank(s)	0	0	Not performed	No	No	No	No	Blank(s)	Blank(s)	Blank(s)	"<80"	55	Blank(s)	Alive	0
76	60+years	75-79 years	Male	2013	PRCDA	White	White	Non-Spanish-Hispanic-Latino	Non-Hispanic White	8246	Undifferentiated; anaplastic; Grade IV	NETs	8246/3: Neuroendocrine carcinoma, NOS	8246/3: Neuroendocrine carcinoma, NOS	"IIB"	Regional by direct extension only	Blank(s)	Blank(s)	Blank(s)	Blank(s)	Blank(s)	Incomplete excision	30	"Yes"	None; diagnosed at autopsy	PORT	Radiation after surgery	Surgery performed	Beam radiation	No/Unknown	No preoperative chemotherapy	no_systemic therapy	Blank(s)	Blank(s)	0	6	negative	No	No	No	No	Blank(s)	Blank(s)	Blank(s)	"<80"	35	Blank(s)	Other Endocrine including Thymus	1
44	18-59years	40-44 years	Female	2012	PRCDA	Black	Black	Non-Spanish-Hispanic-Latino	Non-Hispanic Black	8580	Unknown	"Ts,NOS"	8580/3: Thymoma, malignant, NOS	8580/3: Thymoma, malignant, NOS	"I-IIA"	Localized only	Blank(s)	Blank(s)	Blank(s)	Blank(s)	Blank(s)	Total/Radical excision	40	None	None; diagnosed at autopsy	no_radiation	no_radiation	Surgery performed	None/Unknown	No/Unknown	No preoperative chemotherapy	no_systemic therapy	Blank(s)	Blank(s)	3	0	Not performed	No	No	No	No	Blank(s)	Blank(s)	Blank(s)	"<80"	30	Blank(s)	Alive	0
69	60+years	65-69 years	Female	2013	PRCDA	White	White	Non-Spanish-Hispanic-Latino	Non-Hispanic White	8582	Unknown	"Ts,A/AB"	8582/3: Thymoma, type AB, malignant	8582/3: Thymoma, type AB, malignant	"IIB"	Regional by direct extension only	Blank(s)	Blank(s)	Blank(s)	Blank(s)	Blank(s)	Total/Radical excision	40	None	None; diagnosed at autopsy	no_radiation	no_radiation	Surgery performed	None/Unknown	Yes	Preoperative chemotherapy	Systemic therapy before surgery	Blank(s)	Blank(s)	2	0	Not performed	No	No	No	No	Blank(s)	Blank(s)	Blank(s)	"<80"	44	Blank(s)	Alive	0
67	60+years	65-69 years	Female	2013	PRCDA	White	White	Non-Spanish-Hispanic-Latino	Non-Hispanic White	8582	Unknown	"Ts,A/AB"	8582/3: Thymoma, type AB, malignant	8582/3: Thymoma, type AB, malignant	"I-IIA"	Localized only	Blank(s)	Blank(s)	Blank(s)	Blank(s)	Blank(s)	Total/Radical excision	40	None	None; diagnosed at autopsy	no_radiation	no_radiation	Surgery performed	None/Unknown	No/Unknown	No preoperative chemotherapy	no_systemic therapy	Blank(s)	Blank(s)	0	0	Not performed	No	No	No	No	Blank(s)	Blank(s)	Blank(s)	"<80"	40	Blank(s)	Alive	0
64	60+years	60-64 years	Male	2013	PRCDA	White	White	Non-Spanish-Hispanic-Latino	Non-Hispanic White	8583	Unknown	"Ts,B1/B2"	8583/3: Thymoma, type B1, malignant	8583/3: Thymoma, type B1, malignant	"IIB"	Regional by direct extension only	Blank(s)	Blank(s)	Blank(s)	Blank(s)	Blank(s)	Total/Radical excision	40	None	None; diagnosed at autopsy	no_radiation	no_radiation	Surgery performed	None/Unknown	No/Unknown	No preoperative chemotherapy	no_systemic therapy	Blank(s)	Blank(s)	1	0	Not performed	No	No	No	No	Blank(s)	Blank(s)	Blank(s)	"<80"	53	Blank(s)	Alive	0
62	60+years	60-64 years	Male	2017	PRCDA	White	White	Non-Spanish-Hispanic-Latino	Non-Hispanic White	8246	Poorly differentiated; Grade III	NETs	8246/3: Neuroendocrine carcinoma, NOS	8246/3: Neuroendocrine carcinoma, NOS	"IIB"	Regional by direct extension only	Blank(s)	Blank(s)	Blank(s)	Blank(s)	Blank(s)	Incomplete excision	30	None	None; diagnosed at autopsy	PORT	Radiation after surgery	Surgery performed	Beam radiation	Yes	No preoperative chemotherapy	Systemic therapy after surgery	Blank(s)	Blank(s)	1	0	Not performed	No	No	No	No	None; no lymph node metastases	None; no other metastases	47	"<80"	47	Blank(s)	Alive	0
57	18-59years	55-59 years	Female	2013	PRCDA	White	White	Non-Spanish-Hispanic-Latino	Non-Hispanic White	8583	Unknown	"Ts,B1/B2"	8583/3: Thymoma, type B1, malignant	8583/3: Thymoma, type B1, malignant	"III/IV"	Distant site(s)/node(s) involved	Blank(s)	Blank(s)	Blank(s)	Blank(s)	Blank(s)	Total/Radical excision	60	None	Non-primary surgical procedure to other regional sites	PORT	Radiation after surgery	Surgery performed	Beam radiation	No/Unknown	No preoperative chemotherapy	no_systemic therapy	Blank(s)	Blank(s)	0	99	Not performed	N/A	N/A	N/A	N/A	Blank(s)	Blank(s)	Blank(s)	"<80"	60	Blank(s)	Alive	0
55	18-59years	55-59 years	Male	2013	PRCDA	Black	Black	Non-Spanish-Hispanic-Latino	Non-Hispanic Black	8582	Unknown	"Ts,A/AB"	8582/3: Thymoma, type AB, malignant	8582/3: Thymoma, type AB, malignant	"I-IIA"	Localized only	Blank(s)	Blank(s)	Blank(s)	Blank(s)	Blank(s)	Incomplete excision	27	None	None; diagnosed at autopsy	no_radiation	no_radiation	Surgery performed	None/Unknown	No/Unknown	No preoperative chemotherapy	no_systemic therapy	Blank(s)	Blank(s)	0	99	Not performed	No	No	No	No	Blank(s)	Blank(s)	Blank(s)	"<80"	25	Blank(s)	Alive	0
37	18-59years	35-39 years	Female	2010	PRCDA	White	White	Non-Spanish-Hispanic-Latino	Non-Hispanic White	8583	Unknown	"Ts,B1/B2"	8583/3: Thymoma, type B1, malignant	8583/3: Thymoma, type B1, malignant	"I-IIA"	Localized only	Blank(s)	Blank(s)	Blank(s)	Blank(s)	Blank(s)	Incomplete excision	20	None	None; diagnosed at autopsy	no_radiation	no_radiation	Surgery performed	None/Unknown	No/Unknown	No preoperative chemotherapy	no_systemic therapy	Blank(s)	Blank(s)	0	0	Not performed	No	No	No	No	Blank(s)	Blank(s)	Blank(s)	"80+"	70	Blank(s)	Alive	0
72	60+years	70-74 years	Male	2013	PRCDA	White	White	Non-Spanish-Hispanic-Latino	Non-Hispanic White	8583	Unknown	"Ts,B1/B2"	8583/3: Thymoma, type B1, malignant	8583/3: Thymoma, type B1, malignant	"IIB"	Regional by direct extension only	Blank(s)	Blank(s)	Blank(s)	Blank(s)	Blank(s)	Incomplete excision	30	"Yes"	None; diagnosed at autopsy	no_radiation	no_radiation	Surgery performed	None/Unknown	No/Unknown	No preoperative chemotherapy	no_systemic therapy	Blank(s)	Blank(s)	0	6	negative	No	No	No	No	Blank(s)	Blank(s)	Blank(s)	"<80"	60	Blank(s)	State DC not available or state DC available but no COD	0
45	18-59years	45-49 years	Female	2013	PRCDA	Black	Black	Non-Spanish-Hispanic-Latino	Non-Hispanic Black	8581	Well differentiated; Grade I	"Ts,A/AB"	8581/3: Thymoma, type A, malignant	8581/3: Thymoma, type A, malignant	"I-IIA"	Localized only	Blank(s)	Blank(s)	Blank(s)	Blank(s)	Blank(s)	Total/Radical excision	40	None	None; diagnosed at autopsy	PORT	Radiation after surgery	Surgery performed	Beam radiation	No/Unknown	No preoperative chemotherapy	no_systemic therapy	Blank(s)	Blank(s)	1	0	Not performed	No	No	No	No	Blank(s)	Blank(s)	Blank(s)	"80+"	95	Blank(s)	Alive	0
72	60+years	70-74 years	Female	2013	PRCDA	White	White	Non-Spanish-Hispanic-Latino	Non-Hispanic White	8582	Unknown	"Ts,A/AB"	8582/3: Thymoma, type AB, malignant	8582/3: Thymoma, type AB, malignant	"IIB"	Regional lymph nodes involved only	Blank(s)	Blank(s)	Blank(s)	Blank(s)	Blank(s)	Total/Radical excision	40	"Yes"	None; diagnosed at autopsy	PORT	Radiation after surgery	Surgery performed	Beam radiation	Yes	Preoperative chemotherapy	Systemic therapy before surgery	Blank(s)	Blank(s)	0	1	positive	No	No	No	No	Blank(s)	Blank(s)	Blank(s)	"<80"	78	Blank(s)	Alive	0
34	18-59years	30-34 years	Male	2014	PRCDA	White	White	Non-Spanish-Hispanic-Latino	Non-Hispanic White	8585	Unknown	"Ts,B3"	8585/3: Thymoma, type B3, malignant	8585/3: Thymoma, type B3, malignant	"I-IIA"	Localized only	Blank(s)	Blank(s)	Blank(s)	Blank(s)	Blank(s)	Incomplete excision	30	"Yes"	None; diagnosed at autopsy	no_radiation	no_radiation	Surgery performed	None/Unknown	No/Unknown	No preoperative chemotherapy	no_systemic therapy	Blank(s)	Blank(s)	0	3	negative	No	No	No	No	Blank(s)	Blank(s)	Blank(s)	"80+"	950	Blank(s)	Alive	0
51	18-59years	50-54 years	Male	2014	PRCDA	White	White	Non-Spanish-Hispanic-Latino	Non-Hispanic White	8249	Well differentiated; Grade I	NETs	8249/3: Atypical carcinoid tumor	8249/3: Atypical carcinoid tumor	"IIB"	Regional by both direct extension and lymph node involvement	Blank(s)	Blank(s)	Blank(s)	Blank(s)	Blank(s)	Total/Radical excision	60	"Yes"	Non-primary surgical procedure to other regional sites	no_radiation	no_radiation	Surgery performed	None/Unknown	No/Unknown	No preoperative chemotherapy	no_systemic therapy	Blank(s)	Blank(s)	0	2	positive	No	No	No	No	Blank(s)	Blank(s)	Blank(s)	"<80"	62	Blank(s)	Alive	0
42	18-59years	40-44 years	Female	2014	PRCDA	Other	Asian or Pacific Islander	Non-Spanish-Hispanic-Latino	Non-Hispanic Asian or Pacific Islander	8584	Unknown	"Ts,B1/B2"	8584/3: Thymoma, type B2, malignant	8584/3: Thymoma, type B2, malignant	"III/IV"	Distant site(s)/node(s) involved	Blank(s)	Blank(s)	Blank(s)	Blank(s)	Blank(s)	Total/Radical excision	60	"Yes"	Non-primary surgical procedure to distant site	no_radiation	no_radiation	Surgery performed	None/Unknown	Yes	Preoperative chemotherapy	Systemic therapy before surgery	Blank(s)	Blank(s)	1	0	Not performed	No	No	No	No	Blank(s)	Blank(s)	Blank(s)	"80+"	84	Blank(s)	Other Endocrine including Thymus	1
45	18-59years	45-49 years	Female	2014	PRCDA	White	White	Non-Spanish-Hispanic-Latino	Non-Hispanic White	8582	Unknown	"Ts,A/AB"	8582/3: Thymoma, type AB, malignant	8582/3: Thymoma, type AB, malignant	"III/IV"	Distant site(s)/node(s) involved	Blank(s)	Blank(s)	Blank(s)	Blank(s)	Blank(s)	Incomplete excision	25	"Yes"	None; diagnosed at autopsy	no_radiation	no_radiation	Surgery performed	Recommended, unknown if administered	Yes	Preoperative chemotherapy	Systemic therapy before surgery	Blank(s)	Blank(s)	1	9	negative	No	No	No	Yes	Blank(s)	Blank(s)	Blank(s)	"80+"	82	Blank(s)	Alive	0
64	60+years	60-64 years	Female	2014	PRCDA	White	White	Non-Spanish-Hispanic-Latino	Non-Hispanic White	8583	Unknown	"Ts,B1/B2"	8583/3: Thymoma, type B1, malignant	8583/3: Thymoma, type B1, malignant	"IIB"	Regional by direct extension only	Blank(s)	Blank(s)	Blank(s)	Blank(s)	Blank(s)	Total/Radical excision	40	None	None; diagnosed at autopsy	PORT	Radiation after surgery	Surgery performed	Beam radiation	No/Unknown	No preoperative chemotherapy	no_systemic therapy	Blank(s)	Blank(s)	0	0	Not performed	No	No	No	No	Blank(s)	Blank(s)	Blank(s)	"<80"	49	Blank(s)	Alive	0
51	18-59years	50-54 years	Male	2013	PRCDA	White	White	Non-Spanish-Hispanic-Latino	Non-Hispanic White	8582	Unknown	"Ts,A/AB"	8582/3: Thymoma, type AB, malignant	8582/3: Thymoma, type AB, malignant	"I-IIA"	Localized only	Blank(s)	Blank(s)	Blank(s)	Blank(s)	Blank(s)	Total/Radical excision	40	None	None; diagnosed at autopsy	no_radiation	no_radiation	Surgery performed	None/Unknown	No/Unknown	No preoperative chemotherapy	no_systemic therapy	Blank(s)	Blank(s)	0	0	Not performed	No	No	No	No	Blank(s)	Blank(s)	Blank(s)	"<80"	45	Blank(s)	Alive	0
56	18-59years	55-59 years	Female	2014	PRCDA	White	White	Non-Spanish-Hispanic-Latino	Non-Hispanic White	8585	Unknown	"Ts,B3"	8585/3: Thymoma, type B3, malignant	8585/3: Thymoma, type B3, malignant	"III/IV"	Distant site(s)/node(s) involved	Blank(s)	Blank(s)	Blank(s)	Blank(s)	Blank(s)	Incomplete excision	27	None	None; diagnosed at autopsy	PORT	Radiation after surgery	Surgery performed	Beam radiation	Yes	Preoperative chemotherapy	Systemic therapy before surgery	Blank(s)	Blank(s)	0	4	negative	No	No	No	No	Blank(s)	Blank(s)	Blank(s)	"<80"	56	Blank(s)	Alive	0
52	18-59years	50-54 years	Female	2014	PRCDA	White	White	Non-Spanish-Hispanic-Latino	Non-Hispanic White	8580	Unknown	"Ts,NOS"	8580/3: Thymoma, malignant, NOS	8580/3: Thymoma, malignant, NOS	"IIB"	Regional by direct extension only	Blank(s)	Blank(s)	Blank(s)	Blank(s)	Blank(s)	Incomplete excision	30	"Yes"	None; diagnosed at autopsy	no_radiation	no_radiation	Surgery performed	None/Unknown	Yes	No preoperative chemotherapy	Systemic therapy after surgery	Blank(s)	Blank(s)	2	27	negative	No	No	No	No	Blank(s)	Blank(s)	Blank(s)	"80+"	70	Blank(s)	Alive	0
45	18-59years	45-49 years	Male	2014	PRCDA	White	White	Non-Spanish-Hispanic-Latino	Non-Hispanic White	8585	Unknown	"Ts,B3"	8585/3: Thymoma, type B3, malignant	8585/3: Thymoma, type B3, malignant	"IIB"	Regional by both direct extension and lymph node involvement	Blank(s)	Blank(s)	Blank(s)	Blank(s)	Blank(s)	Total/Radical excision	60	None	None; diagnosed at autopsy	PRRT	Radiation prior to surgery	Surgery performed	Radioisotopes (1988+)	Yes	Preoperative chemotherapy	Systemic therapy before surgery	Blank(s)	Blank(s)	1	0	Not performed	No	No	No	No	Blank(s)	Blank(s)	Blank(s)	"80+"	97	Blank(s)	Other Cause of Death	0
60	60+years	60-64 years	Male	2014	PRCDA	White	White	Non-Spanish-Hispanic-Latino	Non-Hispanic White	8586	Unknown	TCs	8586/3: Thymic carcinoma, NOS	8586/3: Thymic carcinoma, NOS	"IIB"	Regional by direct extension only	Blank(s)	Blank(s)	Blank(s)	Blank(s)	Blank(s)	Total/Radical excision	60	None	None; diagnosed at autopsy	PORT	Radiation after surgery	Surgery performed	Combination of beam with implants or isotopes	No/Unknown	No preoperative chemotherapy	no_systemic therapy	Blank(s)	Blank(s)	0	0	Not performed	No	No	No	No	Blank(s)	Blank(s)	Blank(s)	"<80"	38	Blank(s)	Alive	0
67	60+years	65-69 years	Male	2014	PRCDA	White	White	Non-Spanish-Hispanic-Latino	Non-Hispanic White	8581	Unknown	"Ts,A/AB"	8581/3: Thymoma, type A, malignant	8581/3: Thymoma, type A, malignant	"I-IIA"	Localized only	Blank(s)	Blank(s)	Blank(s)	Blank(s)	Blank(s)	Incomplete excision	30	None	None; diagnosed at autopsy	no_radiation	no_radiation	Surgery performed	None/Unknown	No/Unknown	No preoperative chemotherapy	no_systemic therapy	Blank(s)	Blank(s)	1	0	Not performed	No	No	No	No	Blank(s)	Blank(s)	Blank(s)	"<80"	40	Blank(s)	Alive	0
37	18-59years	35-39 years	Female	2014	PRCDA	White	White	Non-Spanish-Hispanic-Latino	Non-Hispanic White	8583	Unknown	"Ts,B1/B2"	8583/3: Thymoma, type B1, malignant	8583/3: Thymoma, type B1, malignant	"I-IIA"	Localized only	Blank(s)	Blank(s)	Blank(s)	Blank(s)	Blank(s)	Total/Radical excision	40	None	None; diagnosed at autopsy	no_radiation	no_radiation	Surgery performed	None/Unknown	Yes	Preoperative chemotherapy	Systemic therapy before surgery	Blank(s)	Blank(s)	1	0	Not performed	No	No	No	No	Blank(s)	Blank(s)	Blank(s)	"<80"	60	Blank(s)	Alive	0
69	60+years	65-69 years	Male	2014	PRCDA	White	White	Spanish-Hispanic-Latino	Hispanic (All Races)	8585	Poorly differentiated; Grade III	"Ts,B3"	8585/3: Thymoma, type B3, malignant	8585/3: Thymoma, type B3, malignant	"III/IV"	Distant site(s)/node(s) involved	Blank(s)	Blank(s)	Blank(s)	Blank(s)	Blank(s)	Total/Radical excision	40	"Yes"	None; diagnosed at autopsy	PORT	Radiation after surgery	Surgery performed	Beam radiation	Yes	No preoperative chemotherapy	Systemic therapy after surgery	Blank(s)	Blank(s)	0	8	negative	No	No	No	No	Blank(s)	Blank(s)	Blank(s)	"80+"	119	Blank(s)	Alive	0
58	18-59years	55-59 years	Male	2015	PRCDA	White	White	Non-Spanish-Hispanic-Latino	Non-Hispanic White	8246	Well differentiated; Grade I	NETs	8246/3: Neuroendocrine carcinoma, NOS	8246/3: Neuroendocrine carcinoma, NOS	"IIB"	Regional by direct extension only	Blank(s)	Blank(s)	Blank(s)	Blank(s)	Blank(s)	Total/Radical excision	40	"Yes"	None; diagnosed at autopsy	no_radiation	no_radiation	Surgery performed	None/Unknown	No/Unknown	No preoperative chemotherapy	no_systemic therapy	Blank(s)	Blank(s)	0	9	negative	No	No	No	No	Blank(s)	Blank(s)	Blank(s)	"<80"	52	Blank(s)	Alive	0
66	60+years	65-69 years	Female	2015	PRCDA	Black	Black	Non-Spanish-Hispanic-Latino	Non-Hispanic Black	8584	Unknown	"Ts,B1/B2"	8584/3: Thymoma, type B2, malignant	8584/3: Thymoma, type B2, malignant	"IIB"	Regional by direct extension only	Blank(s)	Blank(s)	Blank(s)	Blank(s)	Blank(s)	Total/Radical excision	40	None	None; diagnosed at autopsy	no_radiation	no_radiation	Surgery performed	None/Unknown	No/Unknown	No preoperative chemotherapy	no_systemic therapy	Blank(s)	Blank(s)	0	0	Not performed	No	No	No	No	Blank(s)	Blank(s)	Blank(s)	"80+"	90	Blank(s)	Other Endocrine including Thymus	1
47	18-59years	45-49 years	Female	2015	PRCDA	White	White	Non-Spanish-Hispanic-Latino	Non-Hispanic White	8584	Unknown	"Ts,B1/B2"	8584/3: Thymoma, type B2, malignant	8584/3: Thymoma, type B2, malignant	"I-IIA"	Localized only	Blank(s)	Blank(s)	Blank(s)	Blank(s)	Blank(s)	Total/Radical excision	40	None	None; diagnosed at autopsy	no_radiation	no_radiation	Surgery performed	None/Unknown	No/Unknown	No preoperative chemotherapy	no_systemic therapy	Blank(s)	Blank(s)	0	0	Not performed	No	No	No	No	Blank(s)	Blank(s)	Blank(s)	Unknown	Unknown	Blank(s)	Alive	0
67	60+years	65-69 years	Male	2015	PRCDA	White	White	Non-Spanish-Hispanic-Latino	Non-Hispanic White	8581	Unknown	"Ts,A/AB"	8581/3: Thymoma, type A, malignant	8581/3: Thymoma, type A, malignant	"IIB"	Regional by direct extension only	Blank(s)	Blank(s)	Blank(s)	Blank(s)	Blank(s)	Total/Radical excision	40	"Yes"	None; diagnosed at autopsy	no_radiation	no_radiation	Surgery performed	None/Unknown	Yes	Preoperative chemotherapy	Systemic therapy before surgery	Blank(s)	Blank(s)	2	0	Not performed	No	No	No	No	Blank(s)	Blank(s)	Blank(s)	"80+"	87	Blank(s)	Alive	0
60	60+years	60-64 years	Male	2015	PRCDA	White	White	Spanish-Hispanic-Latino	Hispanic (All Races)	8010	Poorly differentiated; Grade III	TCs	8010/3: Carcinoma, NOS	8010/3: Carcinoma, NOS	"III/IV"	Distant site(s)/node(s) involved	Blank(s)	Blank(s)	Blank(s)	Blank(s)	Blank(s)	Incomplete excision	27	None	None; diagnosed at autopsy	PORT	Radiation after surgery	Surgery performed	Beam radiation	Yes	No preoperative chemotherapy	Systemic therapy after surgery	Blank(s)	Blank(s)	0	0	Not performed	Yes	No	No	No	Blank(s)	Blank(s)	Blank(s)	Unknown	Unknown	Blank(s)	Other Endocrine including Thymus	1
50	18-59years	50-54 years	Male	2015	PRCDA	White	White	Non-Spanish-Hispanic-Latino	Non-Hispanic White	8580	Unknown	"Ts,NOS"	8580/3: Thymoma, malignant, NOS	8580/3: Thymoma, malignant, NOS	"I-IIA"	Localized only	Blank(s)	Blank(s)	Blank(s)	Blank(s)	Blank(s)	Total/Radical excision	40	None	None; diagnosed at autopsy	no_radiation	no_radiation	Surgery performed	None/Unknown	Yes	Preoperative chemotherapy	Systemic therapy before surgery	Blank(s)	Blank(s)	1	0	Not performed	No	No	No	No	Blank(s)	Blank(s)	Blank(s)	"80+"	90	Blank(s)	Alive	0
65	60+years	65-69 years	Female	2016	PRCDA	White	White	Non-Spanish-Hispanic-Latino	Non-Hispanic White	8583	Unknown	"Ts,B1/B2"	8583/3: Thymoma, type B1, malignant	8583/3: Thymoma, type B1, malignant	"I-IIA"	Localized only	Blank(s)	Blank(s)	Blank(s)	Blank(s)	Blank(s)	Total/Radical excision	40	None	None; diagnosed at autopsy	PORT	Radiation after surgery	Surgery performed	Beam radiation	No/Unknown	No preoperative chemotherapy	no_systemic therapy	Blank(s)	Blank(s)	1	0	Not performed	No	No	No	No	None; no lymph node metastases	None; no other metastases	69	"<80"	69	Blank(s)	Alive	0
83	60+years	80-84 years	Female	2016	PRCDA	White	White	Non-Spanish-Hispanic-Latino	Non-Hispanic White	8582	Unknown	"Ts,A/AB"	8582/3: Thymoma, type AB, malignant	8582/3: Thymoma, type AB, malignant	"IIB"	Regional by direct extension only	Blank(s)	Blank(s)	Blank(s)	Blank(s)	Blank(s)	Incomplete excision	30	"Yes"	None; diagnosed at autopsy	no_radiation	no_radiation	Surgery performed	None/Unknown	No/Unknown	No preoperative chemotherapy	no_systemic therapy	Blank(s)	Blank(s)	2	10	negative	No	No	No	No	None; no lymph node metastases	None; no other metastases	115	"80+"	115	Blank(s)	Alive	0
54	18-59years	50-54 years	Female	2016	PRCDA	Black	Black	Non-Spanish-Hispanic-Latino	Non-Hispanic Black	8581	Unknown	"Ts,A/AB"	8581/3: Thymoma, type A, malignant	8581/3: Thymoma, type A, malignant	"I-IIA"	Localized only	Blank(s)	Blank(s)	Blank(s)	Blank(s)	Blank(s)	Total/Radical excision	40	None	None; diagnosed at autopsy	no_radiation	no_radiation	Surgery performed	None/Unknown	Yes	Preoperative chemotherapy	Systemic therapy before surgery	Blank(s)	Blank(s)	1	99	Not performed	No	No	No	No	None; no lymph node metastases	None; no other metastases	94	"80+"	94	Blank(s)	Alive	0
66	60+years	65-69 years	Female	2016	PRCDA	Black	Black	Non-Spanish-Hispanic-Latino	Non-Hispanic Black	8582	Unknown	"Ts,A/AB"	8582/3: Thymoma, type AB, malignant	8582/3: Thymoma, type AB, malignant	"I-IIA"	Localized only	Blank(s)	Blank(s)	Blank(s)	Blank(s)	Blank(s)	Total/Radical excision	40	None	None; diagnosed at autopsy	PORT	Radiation after surgery	Surgery performed	Beam radiation	No/Unknown	No preoperative chemotherapy	no_systemic therapy	Blank(s)	Blank(s)	0	99	Not performed	No	No	No	No	None; no lymph node metastases	None; no other metastases	40	"<80"	40	Blank(s)	Alive	0
70	60+years	70-74 years	Male	2016	PRCDA	White	White	Non-Spanish-Hispanic-Latino	Non-Hispanic White	8580	Unknown	"Ts,NOS"	8580/3: Thymoma, malignant, NOS	8580/3: Thymoma, malignant, NOS	"IIB"	Regional by direct extension only	Blank(s)	Blank(s)	Blank(s)	Blank(s)	Blank(s)	Total/Radical excision	60	"Yes"	None; diagnosed at autopsy	PORT	Radiation after surgery	Surgery performed	Beam radiation	Yes	Preoperative chemotherapy	Systemic therapy before surgery	Blank(s)	Blank(s)	2	7	negative	No	No	No	No	None; no lymph node metastases	None; no other metastases	90	"80+"	90	Blank(s)	Alive	0
57	18-59years	55-59 years	Female	2016	PRCDA	White	White	Non-Spanish-Hispanic-Latino	Non-Hispanic White	8581	Unknown	"Ts,A/AB"	8581/3: Thymoma, type A, malignant	8581/3: Thymoma, type A, malignant	"IIB"	Regional by direct extension only	Blank(s)	Blank(s)	Blank(s)	Blank(s)	Blank(s)	Incomplete excision	27	None	None; diagnosed at autopsy	no_radiation	no_radiation	Surgery performed	None/Unknown	Yes	Preoperative chemotherapy	Systemic therapy before surgery	Blank(s)	Blank(s)	1	0	Not performed	No	No	No	No	None; no lymph node metastases	None; no other metastases	80	"80+"	80	Blank(s)	Alive	0
62	60+years	60-64 years	Male	2016	PRCDA	White	White	Non-Spanish-Hispanic-Latino	Non-Hispanic White	8586	Unknown	TCs	8586/3: Thymic carcinoma, NOS	8586/3: Thymic carcinoma, NOS	"IIB"	Regional by direct extension only	Blank(s)	Blank(s)	Blank(s)	Blank(s)	Blank(s)	Total/Radical excision	40	"Yes"	None; diagnosed at autopsy	PORT	Radiation after surgery	Surgery performed	Beam radiation	No/Unknown	No preoperative chemotherapy	no_systemic therapy	Blank(s)	Blank(s)	0	1	negative	No	No	No	No	None; no lymph node metastases	None; no other metastases	40	"<80"	40	Blank(s)	Alive	0
60	60+years	60-64 years	Male	2016	PRCDA	White	White	Spanish-Hispanic-Latino	Hispanic (All Races)	8586	Moderately differentiated; Grade II	TCs	8586/3: Thymic carcinoma, NOS	8586/3: Thymic carcinoma, NOS	"I-IIA"	Localized only	Blank(s)	Blank(s)	Blank(s)	Blank(s)	Blank(s)	Incomplete excision	30	None	None; diagnosed at autopsy	PORT	Radiation after surgery	Surgery performed	Beam radiation	No/Unknown	No preoperative chemotherapy	no_systemic therapy	Blank(s)	Blank(s)	0	0	Not performed	No	No	No	No	None; no lymph node metastases	None; no other metastases	19	"<80"	19	Blank(s)	Alive	0
48	18-59years	45-49 years	Male	2008	PRCDA	Black	Black	Non-Spanish-Hispanic-Latino	Non-Hispanic Black	8583	Unknown	"Ts,B1/B2"	8583/3: Thymoma, type B1, malignant	8583/3: Thymoma, type B1, malignant	Unstaged	Unknown/unstaged/unspecified/DCO	Blank(s)	Blank(s)	Blank(s)	Blank(s)	Blank(s)	NOS	90	None	None; diagnosed at autopsy	PORT	Radiation after surgery	Surgery performed	Radiation, NOS method or source not specified	Yes	Preoperative chemotherapy	Systemic therapy before surgery	Blank(s)	Blank(s)	1	99	Not performed	Blank(s)	Blank(s)	Blank(s)	Blank(s)	Blank(s)	Blank(s)	Blank(s)	Unknown	Unknown	Blank(s)	Pneumonia and Influenza	0
61	60+years	60-64 years	Male	2016	PRCDA	White	White	Non-Spanish-Hispanic-Latino	Non-Hispanic White	8583	Unknown	"Ts,B1/B2"	8583/3: Thymoma, type B1, malignant	8583/3: Thymoma, type B1, malignant	Unstaged	Unknown/unstaged/unspecified/DCO	Blank(s)	Blank(s)	Blank(s)	Blank(s)	Blank(s)	Incomplete excision	30	None	None; diagnosed at autopsy	PORT	Radiation after surgery	Surgery performed	Radioisotopes (1988+)	No/Unknown	No preoperative chemotherapy	no_systemic therapy	Blank(s)	Blank(s)	0	0	Not performed	Unknown	Unknown	Unknown	Unknown	Unknown	Unknown	35	"<80"	35	Blank(s)	Alive	0
46	18-59years	45-49 years	Female	2015	PRCDA	White	White	Non-Spanish-Hispanic-Latino	Non-Hispanic White	8582	Unknown	"Ts,A/AB"	8582/3: Thymoma, type AB, malignant	8582/3: Thymoma, type AB, malignant	"I-IIA"	Localized only	Blank(s)	Blank(s)	Blank(s)	Blank(s)	Blank(s)	Total/Radical excision	40	None	None; diagnosed at autopsy	PORT	Radiation after surgery	Surgery performed	Radioisotopes (1988+)	No/Unknown	No preoperative chemotherapy	no_systemic therapy	Blank(s)	Blank(s)	2	0	Not performed	No	No	No	No	Blank(s)	Blank(s)	Blank(s)	"<80"	63	Blank(s)	Alive	0
57	18-59years	55-59 years	Female	2016	PRCDA	White	White	Non-Spanish-Hispanic-Latino	Non-Hispanic White	8584	Unknown	"Ts,B1/B2"	8584/3: Thymoma, type B2, malignant	8584/3: Thymoma, type B2, malignant	"IIB"	Regional by direct extension only	Blank(s)	Blank(s)	Blank(s)	Blank(s)	Blank(s)	Incomplete excision	30	None	None; diagnosed at autopsy	PORT	Radiation after surgery	Surgery performed	Beam radiation	No/Unknown	No preoperative chemotherapy	no_systemic therapy	Blank(s)	Blank(s)	2	0	Not performed	No	No	No	No	None; no lymph node metastases	None; no other metastases	50	"<80"	50	Blank(s)	Alive	0
24	18-59years	20-24 years	Female	2016	PRCDA	White	White	Non-Spanish-Hispanic-Latino	Non-Hispanic White	8581	Unknown	"Ts,A/AB"	8581/3: Thymoma, type A, malignant	8581/3: Thymoma, type A, malignant	"I-IIA"	Localized only	Blank(s)	Blank(s)	Blank(s)	Blank(s)	Blank(s)	Total/Radical excision	40	"Yes"	None; diagnosed at autopsy	no_radiation	no_radiation	Surgery performed	None/Unknown	No/Unknown	No preoperative chemotherapy	no_systemic therapy	Blank(s)	Blank(s)	1	7	negative	No	No	No	No	None; no lymph node metastases	None; no other metastases	55	"<80"	55	Blank(s)	Alive	0
76	60+years	75-79 years	Male	2016	PRCDA	White	White	Non-Spanish-Hispanic-Latino	Non-Hispanic White	8070	Unknown	TCs	8070/3: Squamous cell carcinoma, NOS	8070/3: Squamous cell carcinoma, NOS	"IIB"	Regional lymph nodes involved only	Blank(s)	Blank(s)	Blank(s)	Blank(s)	Blank(s)	Incomplete excision	30	"Yes"	None; diagnosed at autopsy	no_radiation	no_radiation	Surgery performed	None/Unknown	Yes	Preoperative chemotherapy	Systemic therapy before surgery	Blank(s)	Blank(s)	2	5	negative	No	No	No	No	None; no lymph node metastases	None; no other metastases	32	"<80"	32	Blank(s)	Alive	0
52	18-59years	50-54 years	Male	2016	PRCDA	White	White	Non-Spanish-Hispanic-Latino	Non-Hispanic White	8584	Unknown	"Ts,B1/B2"	8584/3: Thymoma, type B2, malignant	8584/3: Thymoma, type B2, malignant	"IIB"	Regional lymph nodes involved only	Blank(s)	Blank(s)	Blank(s)	Blank(s)	Blank(s)	Total/Radical excision	40	"Yes"	None; diagnosed at autopsy	PORT	Radiation after surgery	Surgery performed	Beam radiation	No/Unknown	No preoperative chemotherapy	no_systemic therapy	Blank(s)	Blank(s)	0	1	positive	No	No	No	No	None; no lymph node metastases	None; no other metastases	40	"<80"	40	Blank(s)	Other Endocrine including Thymus	1
67	60+years	65-69 years	Male	2017	PRCDA	Black	Black	Non-Spanish-Hispanic-Latino	Non-Hispanic Black	8584	Unknown	"Ts,B1/B2"	8584/3: Thymoma, type B2, malignant	8584/3: Thymoma, type B2, malignant	"IIB"	Regional by direct extension only	Blank(s)	Blank(s)	Blank(s)	Blank(s)	Blank(s)	Total/Radical excision	40	None	None; diagnosed at autopsy	PORT	Radiation after surgery	Surgery performed	Beam radiation	Yes	Preoperative chemotherapy	Systemic therapy before surgery	Blank(s)	Blank(s)	2	99	Not performed	No	No	No	No	None; no lymph node metastases	None; no other metastases	55	"<80"	55	Blank(s)	Alive	0
57	18-59years	55-59 years	Female	2017	PRCDA	White	White	Non-Spanish-Hispanic-Latino	Non-Hispanic White	8585	Well differentiated; Grade I	"Ts,B3"	8585/3: Thymoma, type B3, malignant	8585/3: Thymoma, type B3, malignant	"IIB"	Regional by direct extension only	Blank(s)	Blank(s)	Blank(s)	Blank(s)	Blank(s)	Incomplete excision	27	None	None; diagnosed at autopsy	no_radiation	no_radiation	Surgery performed	None/Unknown	Yes	No preoperative chemotherapy	Systemic therapy after surgery	Blank(s)	Blank(s)	0	0	Not performed	No	No	No	No	None; no lymph node metastases	None; no other metastases	60	"<80"	60	Blank(s)	Alive	0
63	60+years	60-64 years	Male	2017	PRCDA	White	White	Non-Spanish-Hispanic-Latino	Non-Hispanic White	8582	Unknown	"Ts,A/AB"	8582/3: Thymoma, type AB, malignant	8582/3: Thymoma, type AB, malignant	"I-IIA"	Localized only	Blank(s)	Blank(s)	Blank(s)	Blank(s)	Blank(s)	Incomplete excision	27	None	None; diagnosed at autopsy	no_radiation	no_radiation	Surgery performed	None/Unknown	No/Unknown	No preoperative chemotherapy	no_systemic therapy	Blank(s)	Blank(s)	0	99	Not performed	Unknown	Unknown	Unknown	Unknown	Unknown	Unknown	18	"<80"	18	Blank(s)	Alive	0
67	60+years	65-69 years	Female	2017	PRCDA	White	White	Non-Spanish-Hispanic-Latino	Non-Hispanic White	8581	Unknown	"Ts,A/AB"	8581/3: Thymoma, type A, malignant	8581/3: Thymoma, type A, malignant	"I-IIA"	Localized only	Blank(s)	Blank(s)	Blank(s)	Blank(s)	Blank(s)	Total/Radical excision	40	None	None; diagnosed at autopsy	no_radiation	no_radiation	Surgery performed	None/Unknown	No/Unknown	No preoperative chemotherapy	no_systemic therapy	Blank(s)	Blank(s)	0	0	Not performed	No	No	No	No	None; no lymph node metastases	None; no other metastases	29	"<80"	29	Blank(s)	Alive	0
68	60+years	65-69 years	Female	2017	PRCDA	White	White	Non-Spanish-Hispanic-Latino	Non-Hispanic White	8584	Unknown	"Ts,B1/B2"	8584/3: Thymoma, type B2, malignant	8584/3: Thymoma, type B2, malignant	"III/IV"	Distant site(s)/node(s) involved	Blank(s)	Blank(s)	Blank(s)	Blank(s)	Blank(s)	Incomplete excision	30	"Yes"	None; diagnosed at autopsy	PORT	Radiation after surgery	Surgery performed	Beam radiation	Yes	Preoperative chemotherapy	Systemic therapy before surgery	Blank(s)	Blank(s)	1	10	negative	No	No	No	No	None; no lymph node metastases	None; no other metastases	80	"80+"	80	Blank(s)	Alive	0
25	18-59years	25-29 years	Female	2017	PRCDA	White	White	Non-Spanish-Hispanic-Latino	Non-Hispanic White	8584	Unknown	"Ts,B1/B2"	8584/3: Thymoma, type B2, malignant	8584/3: Thymoma, type B2, malignant	"I-IIA"	Localized only	Blank(s)	Blank(s)	Blank(s)	Blank(s)	Blank(s)	Total/Radical excision	40	"Yes"	None; diagnosed at autopsy	no_radiation	no_radiation	Surgery performed	None/Unknown	No/Unknown	No preoperative chemotherapy	no_systemic therapy	Blank(s)	Blank(s)	0	1	negative	No	No	No	No	None; no lymph node metastases	None; no other metastases	95	"80+"	95	Blank(s)	Alive	0
69	60+years	65-69 years	Female	2017	PRCDA	White	White	Non-Spanish-Hispanic-Latino	Non-Hispanic White	8585	Unknown	"Ts,B3"	8585/3: Thymoma, type B3, malignant	8585/3: Thymoma, type B3, malignant	"I-IIA"	Localized only	Blank(s)	Blank(s)	Blank(s)	Blank(s)	Blank(s)	Total/Radical excision	40	"Yes"	None; diagnosed at autopsy	no_radiation	no_radiation	Surgery performed	None/Unknown	No/Unknown	No preoperative chemotherapy	no_systemic therapy	Blank(s)	Blank(s)	0	5	negative	Unknown	Unknown	Unknown	Unknown	None; no lymph node metastases	None; no other metastases	40	"<80"	40	Blank(s)	Alive	0
53	18-59years	50-54 years	Male	2017	PRCDA	White	White	Non-Spanish-Hispanic-Latino	Non-Hispanic White	8582	Unknown	"Ts,A/AB"	8582/3: Thymoma, type AB, malignant	8582/3: Thymoma, type AB, malignant	"I-IIA"	Localized only	Blank(s)	Blank(s)	Blank(s)	Blank(s)	Blank(s)	Total/Radical excision	40	"Yes"	None; diagnosed at autopsy	no_radiation	no_radiation	Surgery performed	None/Unknown	No/Unknown	No preoperative chemotherapy	no_systemic therapy	Blank(s)	Blank(s)	0	1	negative	No	No	No	No	None; no lymph node metastases	None; no other metastases	25	"<80"	25	Blank(s)	Alive	0
69	60+years	65-69 years	Male	2017	PRCDA	White	White	Non-Spanish-Hispanic-Latino	Non-Hispanic White	8581	Unknown	"Ts,A/AB"	8581/3: Thymoma, type A, malignant	8581/3: Thymoma, type A, malignant	"I-IIA"	Localized only	Blank(s)	Blank(s)	Blank(s)	Blank(s)	Blank(s)	Total/Radical excision	40	None	None; diagnosed at autopsy	no_radiation	no_radiation	Surgery performed	None/Unknown	No/Unknown	No preoperative chemotherapy	no_systemic therapy	Blank(s)	Blank(s)	0	0	Not performed	Unknown	Unknown	Unknown	Unknown	Unknown	Unknown	17	"<80"	17	Blank(s)	Alive	0
59	18-59years	55-59 years	Male	2018	PRCDA	White	White	Non-Spanish-Hispanic-Latino	Non-Hispanic White	8586	Blank(s)	TCs	8586/3: Thymic carcinoma, NOS	8586/3: Thymic carcinoma, NOS	"IIB"	Blank(s)	Blank(s)	T3	N0	M0	3A	Total/Radical excision	40	"Yes"	None; diagnosed at autopsy	PORT	Radiation after surgery	Surgery performed	Beam radiation	Yes	No preoperative chemotherapy	Systemic therapy after surgery	Blank(s)	Blank(s)	0	5	negative	No	No	No	No	None; no lymph node metastases	None; no other metastases	42	"<80"	42	Blank(s)	Alive	0
57	18-59years	55-59 years	Male	2018	PRCDA	Black	Black	Non-Spanish-Hispanic-Latino	Non-Hispanic Black	8586	Blank(s)	TCs	8586/3: Thymic carcinoma, NOS	8586/3: Thymic carcinoma, NOS	"III/IV"	Blank(s)	Blank(s)	T4	N0	M1	4	Total/Radical excision	40	None	Non-primary surgical procedure to distant site	PORT	Radiation after surgery	Surgery performed	Beam radiation	Yes	Preoperative chemotherapy	Systemic therapy before surgery	Blank(s)	Blank(s)	3	0	Not performed	No	No	No	No	None; no lymph node metastases	generalized metastases such as carinomatosis	54	"<80"	54	Blank(s)	Alive	0
20	18-59years	20-24 years	Female	2018	PRCDA	White	White	Non-Spanish-Hispanic-Latino	Non-Hispanic White	8584	Blank(s)	"Ts,B1/B2"	8584/3: Thymoma, type B2, malignant	8584/3: Thymoma, type B2, malignant	"I-IIA"	Blank(s)	Blank(s)	T1a	N0	M0	1	Total/Radical excision	40	"Yes"	None; diagnosed at autopsy	no_radiation	no_radiation	Surgery performed	Refused (1988+)	No/Unknown	No preoperative chemotherapy	no_systemic therapy	Blank(s)	Blank(s)	0	99	Not performed	No	No	No	No	None; no lymph node metastases	None; no other metastases	123	"80+"	123	Blank(s)	Alive	0
57	18-59years	55-59 years	Male	2019	PRCDA	White	White	Non-Spanish-Hispanic-Latino	Non-Hispanic White	8584	Blank(s)	"Ts,B1/B2"	8584/3: Thymoma, type B2, malignant	8584/3: Thymoma, type B2, malignant	"I-IIA"	Blank(s)	Blank(s)	T1	N0	M0	1	Total/Radical excision	40	None	None; diagnosed at autopsy	no_radiation	no_radiation	Surgery performed	None/Unknown	No/Unknown	No preoperative chemotherapy	no_systemic therapy	Blank(s)	Blank(s)	0	0	Not performed	No	No	No	No	None; no lymph node metastases	None; no other metastases	60	"<80"	60	Blank(s)	Alive	0
69	60+years	65-69 years	Female	2019	PRCDA	White	White	Spanish-Hispanic-Latino	Hispanic (All Races)	8585	Blank(s)	"Ts,B3"	8585/3: Thymoma, type B3, malignant	8585/3: Thymoma, type B3, malignant	"IIB"	Blank(s)	Blank(s)	T3	N0	M0	3A	Total/Radical excision	40	None	Non-primary surgical procedure to other regional sites	PORT	Radiation after surgery	Surgery performed	Beam radiation	No/Unknown	No preoperative chemotherapy	no_systemic therapy	Blank(s)	Blank(s)	0	0	Not performed	No	No	No	No	None; no lymph node metastases	None; no other metastases	110	"80+"	110	Blank(s)	Alive	0
75	60+years	75-79 years	Female	2019	PRCDA	Black	Black	Non-Spanish-Hispanic-Latino	Non-Hispanic Black	8582	Blank(s)	"Ts,A/AB"	8582/3: Thymoma, type AB, malignant	8582/3: Thymoma, type AB, malignant	"I-IIA"	Blank(s)	Blank(s)	T1a	N0	M0	1	Total/Radical excision	40	"Yes"	None; diagnosed at autopsy	no_radiation	no_radiation	Surgery performed	None/Unknown	Yes	Preoperative chemotherapy	Systemic therapy before surgery	Blank(s)	Blank(s)	1	15	negative	No	No	No	No	None; no lymph node metastases	None; no other metastases	124	"80+"	124	Blank(s)	Alive	0
62	60+years	60-64 years	Female	2019	PRCDA	White	White	Non-Spanish-Hispanic-Latino	Non-Hispanic White	8580	Blank(s)	"Ts,NOS"	8580/3: Thymoma, malignant, NOS	8580/3: Thymoma, malignant, NOS	"IIB"	Blank(s)	Blank(s)	T3	N1	M0	4A	Incomplete excision	21	"Yes"	None; diagnosed at autopsy	no_radiation	no_radiation	Surgery performed	None/Unknown	Yes	Preoperative chemotherapy	Systemic therapy both before and after surgery	Blank(s)	Blank(s)	1	2	negative	No	No	No	No	None; no lymph node metastases	None; no other metastases	173	"80+"	173	Blank(s)	Alive	0
60	60+years	60-64 years	Female	2019	PRCDA	White	White	Non-Spanish-Hispanic-Latino	Non-Hispanic White	8070	Blank(s)	TCs	8070/3: Squamous cell carcinoma, NOS	8070/3: Squamous cell carcinoma, NOS	"IIB"	Blank(s)	Blank(s)	T1b	N0	M0	1	Incomplete excision	30	"Yes"	None; diagnosed at autopsy	PORT	Radiation after surgery	Surgery performed	Beam radiation	No/Unknown	No preoperative chemotherapy	no_systemic therapy	Blank(s)	Blank(s)	0	2	negative	No	No	No	No	None; no lymph node metastases	None; no other metastases	89	"80+"	89	Blank(s)	Alive	0
69	60+years	65-69 years	Male	2019	PRCDA	White	White	Non-Spanish-Hispanic-Latino	Non-Hispanic White	8582	Blank(s)	"Ts,A/AB"	8582/3: Thymoma, type AB, malignant	8582/3: Thymoma, type AB, malignant	"I-IIA"	Blank(s)	Blank(s)	T1a	N0	M0	1	Incomplete excision	30	None	None; diagnosed at autopsy	no_radiation	no_radiation	Surgery performed	None/Unknown	No/Unknown	No preoperative chemotherapy	no_systemic therapy	Blank(s)	Blank(s)	0	0	Not performed	No	No	No	No	None; no lymph node metastases	None; no other metastases	999	Unknown	Unknown	Blank(s)	Alive	0
77	60+years	75-79 years	Female	2019	PRCDA	White	White	Non-Spanish-Hispanic-Latino	Non-Hispanic White	8582	Blank(s)	"Ts,A/AB"	8582/3: Thymoma, type AB, malignant	8582/3: Thymoma, type AB, malignant	"IIB"	Blank(s)	Blank(s)	T1b	N0	M0	1	Incomplete excision	27	None	None; diagnosed at autopsy	PORT	Radiation after surgery	Surgery performed	Beam radiation	No/Unknown	No preoperative chemotherapy	no_systemic therapy	Blank(s)	Blank(s)	1	3	negative	No	No	No	No	None; no lymph node metastases	None; no other metastases	105	"80+"	105	Blank(s)	Alive	0
52	18-59years	50-54 years	Female	2019	PRCDA	Other	Asian or Pacific Islander	Non-Spanish-Hispanic-Latino	Non-Hispanic Asian or Pacific Islander	8582	Blank(s)	"Ts,A/AB"	8582/3: Thymoma, type AB, malignant	8582/3: Thymoma, type AB, malignant	"I-IIA"	Blank(s)	Blank(s)	T1a	N0	M0	1	Total/Radical excision	40	"Yes"	None; diagnosed at autopsy	no_radiation	no_radiation	Surgery performed	None/Unknown	No/Unknown	No preoperative chemotherapy	no_systemic therapy	Blank(s)	Blank(s)	1	3	negative	No	No	No	No	None; no lymph node metastases	None; no other metastases	33	"<80"	33	Blank(s)	Alive	0
91	60+years	85+ years	Male	2019	PRCDA	White	White	Non-Spanish-Hispanic-Latino	Non-Hispanic White	8070	Blank(s)	TCs	8070/3: Squamous cell carcinoma, NOS	8070/3: Squamous cell carcinoma, NOS	"III/IV"	Blank(s)	Blank(s)	T3	NX	M1b	4B	Incomplete excision	30	None	Non-primary surgical procedure performed	no_radiation	no_radiation	Surgery performed	None/Unknown	No/Unknown	No preoperative chemotherapy	no_systemic therapy	Blank(s)	Blank(s)	3	99	Not performed	No	No	No	Yes	None; no lymph node metastases	None; no other metastases	26	"<80"	26	Blank(s)	Alive	0
57	18-59years	55-59 years	Female	2007	Not PRCDA	White	White	Non-Spanish-Hispanic-Latino	Non-Hispanic White	8582	Unknown	"Ts,A/AB"	8582/3: Thymoma, type AB, malignant	8582/3: Thymoma, type AB, malignant	"I-IIA"	Localized only	Blank(s)	Blank(s)	Blank(s)	Blank(s)	Blank(s)	Incomplete excision	30	None	None; diagnosed at autopsy	no_radiation	no_radiation	Surgery performed	None/Unknown	No/Unknown	No preoperative chemotherapy	no_systemic therapy	Blank(s)	Blank(s)	0	95	negative	Blank(s)	Blank(s)	Blank(s)	Blank(s)	Blank(s)	Blank(s)	Blank(s)	"<80"	50	Blank(s)	Alive	0
71	60+years	70-74 years	Female	2019	Not PRCDA	Black	Black	Non-Spanish-Hispanic-Latino	Non-Hispanic Black	8584	Blank(s)	"Ts,B1/B2"	8584/3: Thymoma, type B2, malignant	8584/3: Thymoma, type B2, malignant	"IIB"	Blank(s)	Blank(s)	T3	N0	M0	3A	Total/Radical excision	60	"Yes"	None; diagnosed at autopsy	no_radiation	no_radiation	Surgery performed	None/Unknown	No/Unknown	No preoperative chemotherapy	no_systemic therapy	Blank(s)	Blank(s)	4	23	negative	No	No	No	No	None; no lymph node metastases	None; no other metastases	110	"80+"	110	Blank(s)	Alive	0
67	60+years	65-69 years	Male	2007	PRCDA	White	White	Non-Spanish-Hispanic-Latino	Non-Hispanic White	8585	Unknown	"Ts,B3"	8585/3: Thymoma, type B3, malignant	8585/3: Thymoma, type B3, malignant	"IIB"	Regional by both direct extension and lymph node involvement	Blank(s)	Blank(s)	Blank(s)	Blank(s)	Blank(s)	Total/Radical excision	60	None	None; diagnosed at autopsy	no_radiation	no_radiation	Surgery performed	None/Unknown	No/Unknown	No preoperative chemotherapy	no_systemic therapy	Blank(s)	Blank(s)	4	0	Not performed	Blank(s)	Blank(s)	Blank(s)	Blank(s)	Blank(s)	Blank(s)	Blank(s)	"<80"	31	Blank(s)	Chronic Obstructive Pulmonary Disease and Allied Cond	0
49	18-59years	45-49 years	Female	2019	Not PRCDA	White	White	Non-Spanish-Hispanic-Latino	Non-Hispanic White	8070	Blank(s)	TCs	8070/3: Squamous cell carcinoma, NOS	8070/3: Squamous cell carcinoma, NOS	"IIB"	Blank(s)	Blank(s)	T3	N0	M0	3A	Total/Radical excision	60	"Yes"	None; diagnosed at autopsy	PORT	Radiation after surgery	Surgery performed	Beam radiation	Yes	Preoperative chemotherapy	Systemic therapy both before and after surgery	Blank(s)	Blank(s)	1	10	negative	No	No	No	No	None; no lymph node metastases	None; no other metastases	65	"<80"	65	Blank(s)	Alive	0
80	60+years	80-84 years	Male	2010	Not PRCDA	White	White	Non-Spanish-Hispanic-Latino	Non-Hispanic White	8585	Well differentiated; Grade I	"Ts,B3"	8585/3: Thymoma, type B3, malignant	8585/3: Thymoma, type B3, malignant	"IIB"	Regional by direct extension only	Blank(s)	Blank(s)	Blank(s)	Blank(s)	Blank(s)	Total/Radical excision	40	None	None; diagnosed at autopsy	PORT	Radiation after surgery	Surgery performed	Beam radiation	No/Unknown	No preoperative chemotherapy	no_systemic therapy	Blank(s)	Blank(s)	0	0	Not performed	No	No	No	No	Blank(s)	Blank(s)	Blank(s)	"<80"	35	Blank(s)	Alive	0
72	60+years	70-74 years	Female	2017	Not PRCDA	White	White	Non-Spanish-Hispanic-Latino	Non-Hispanic White	8582	Unknown	"Ts,A/AB"	8582/3: Thymoma, type AB, malignant	8582/3: Thymoma, type AB, malignant	"I-IIA"	Localized only	Blank(s)	Blank(s)	Blank(s)	Blank(s)	Blank(s)	Incomplete excision	27	None	None; diagnosed at autopsy	no_radiation	no_radiation	Surgery performed	None/Unknown	No/Unknown	No preoperative chemotherapy	no_systemic therapy	Blank(s)	Blank(s)	4	0	Not performed	No	No	No	No	None; no lymph node metastases	None; no other metastases	37	"<80"	37	Blank(s)	Alive	0
62	60+years	60-64 years	Female	2017	Not PRCDA	White	White	Non-Spanish-Hispanic-Latino	Non-Hispanic White	8581	Unknown	"Ts,A/AB"	8581/3: Thymoma, type A, malignant	8581/3: Thymoma, type A, malignant	"IIB"	Regional by direct extension only	Blank(s)	Blank(s)	Blank(s)	Blank(s)	Blank(s)	Total/Radical excision	40	"Yes"	None; diagnosed at autopsy	no_radiation	no_radiation	Surgery performed	None/Unknown	No/Unknown	No preoperative chemotherapy	no_systemic therapy	Blank(s)	Blank(s)	1	4	negative	No	No	No	No	None; no lymph node metastases	None; no other metastases	19	"<80"	19	Blank(s)	Alive	0
57	18-59years	55-59 years	Female	2009	Not PRCDA	White	White	Non-Spanish-Hispanic-Latino	Non-Hispanic White	8584	Unknown	"Ts,B1/B2"	8584/3: Thymoma, type B2, malignant	8584/3: Thymoma, type B2, malignant	"IIB"	Regional by direct extension only	Blank(s)	Blank(s)	Blank(s)	Blank(s)	Blank(s)	Incomplete excision	30	"Yes"	None; diagnosed at autopsy	PORT	Radiation after surgery	Surgery performed	Beam radiation	No/Unknown	No preoperative chemotherapy	no_systemic therapy	Blank(s)	Blank(s)	0	1	negative	Blank(s)	Blank(s)	Blank(s)	Blank(s)	Blank(s)	Blank(s)	Blank(s)	"80+"	90	Blank(s)	Colon excluding Rectum	0
77	60+years	75-79 years	Male	2007	Not PRCDA	White	White	Non-Spanish-Hispanic-Latino	Non-Hispanic White	8585	Unknown	"Ts,B3"	8585/3: Thymoma, type B3, malignant	8585/3: Thymoma, type B3, malignant	"IIB"	Regional by direct extension only	Blank(s)	Blank(s)	Blank(s)	Blank(s)	Blank(s)	Total/Radical excision	40	"Yes"	None; diagnosed at autopsy	PORT	Radiation after surgery	Surgery performed	Beam radiation	No/Unknown	No preoperative chemotherapy	no_systemic therapy	Blank(s)	Blank(s)	2	5	negative	Blank(s)	Blank(s)	Blank(s)	Blank(s)	Blank(s)	Blank(s)	Blank(s)	"<80"	47	Blank(s)	Alive	0
46	18-59years	45-49 years	Male	2008	Not PRCDA	White	White	Non-Spanish-Hispanic-Latino	Non-Hispanic White	8582	Unknown	"Ts,A/AB"	8582/3: Thymoma, type AB, malignant	8582/3: Thymoma, type AB, malignant	"IIB"	Regional by direct extension only	Blank(s)	Blank(s)	Blank(s)	Blank(s)	Blank(s)	Total/Radical excision	40	None	None; diagnosed at autopsy	no_radiation	no_radiation	Surgery performed	None/Unknown	Yes	Preoperative chemotherapy	Systemic therapy before surgery	Blank(s)	Blank(s)	1	0	Not performed	Blank(s)	Blank(s)	Blank(s)	Blank(s)	Blank(s)	Blank(s)	Blank(s)	"<80"	44	Blank(s)	Alive	0
47	18-59years	45-49 years	Female	2007	Not PRCDA	White	White	Non-Spanish-Hispanic-Latino	Non-Hispanic White	8586	Poorly differentiated; Grade III	TCs	8586/3: Thymic carcinoma, NOS	8586/3: Thymic carcinoma, NOS	"I-IIA"	Localized only	Blank(s)	Blank(s)	Blank(s)	Blank(s)	Blank(s)	Incomplete excision	27	None	None; diagnosed at autopsy	PORT	Radiation after surgery	Surgery performed	Beam radiation	No/Unknown	No preoperative chemotherapy	no_systemic therapy	Blank(s)	Blank(s)	0	0	Not performed	Blank(s)	Blank(s)	Blank(s)	Blank(s)	Blank(s)	Blank(s)	Blank(s)	"<80"	43	Blank(s)	Alive	0
60	60+years	60-64 years	Male	2007	Not PRCDA	White	White	Non-Spanish-Hispanic-Latino	Non-Hispanic White	8580	Unknown	"Ts,NOS"	8580/3: Thymoma, malignant, NOS	8580/3: Thymoma, malignant, NOS	"I-IIA"	Localized only	Blank(s)	Blank(s)	Blank(s)	Blank(s)	Blank(s)	Incomplete excision	30	None	None; diagnosed at autopsy	PORT	Radiation after surgery	Surgery performed	Beam radiation	No/Unknown	No preoperative chemotherapy	no_systemic therapy	Blank(s)	Blank(s)	1	0	Not performed	Blank(s)	Blank(s)	Blank(s)	Blank(s)	Blank(s)	Blank(s)	Blank(s)	Unknown	Unknown	Blank(s)	Other Cause of Death	0
80	60+years	80-84 years	Female	2007	Not PRCDA	White	White	Non-Spanish-Hispanic-Latino	Non-Hispanic White	8010	Poorly differentiated; Grade III	TCs	8010/3: Carcinoma, NOS	8010/3: Carcinoma, NOS	"I-IIA"	Localized only	Blank(s)	Blank(s)	Blank(s)	Blank(s)	Blank(s)	Incomplete excision	30	None	None; diagnosed at autopsy	no_radiation	no_radiation	Surgery performed	None/Unknown	No/Unknown	No preoperative chemotherapy	no_systemic therapy	Blank(s)	Blank(s)	0	0	Not performed	Blank(s)	Blank(s)	Blank(s)	Blank(s)	Blank(s)	Blank(s)	Blank(s)	"<80"	42	Blank(s)	Nephritis, Nephrotic Syndrome and Nephrosis	0
52	18-59years	50-54 years	Male	2007	PRCDA	White	White	Non-Spanish-Hispanic-Latino	Non-Hispanic White	8584	Unknown	"Ts,B1/B2"	8584/3: Thymoma, type B2, malignant	8584/3: Thymoma, type B2, malignant	"I-IIA"	Localized only	Blank(s)	Blank(s)	Blank(s)	Blank(s)	Blank(s)	Total/Radical excision	40	Unknown	None; diagnosed at autopsy	PORT	Radiation after surgery	Surgery performed	Beam radiation	No/Unknown	No preoperative chemotherapy	no_systemic therapy	Blank(s)	Blank(s)	1	98	negative	Blank(s)	Blank(s)	Blank(s)	Blank(s)	Blank(s)	Blank(s)	Blank(s)	"<80"	79	Blank(s)	Alive	0
69	60+years	65-69 years	Male	2007	Not PRCDA	White	White	Non-Spanish-Hispanic-Latino	Non-Hispanic White	8585	Unknown	"Ts,B3"	8585/3: Thymoma, type B3, malignant	8585/3: Thymoma, type B3, malignant	"IIB"	Regional by direct extension only	Blank(s)	Blank(s)	Blank(s)	Blank(s)	Blank(s)	NOS	90	None	None; diagnosed at autopsy	PORT	Radiation after surgery	Surgery performed	Beam radiation	No/Unknown	No preoperative chemotherapy	no_systemic therapy	Blank(s)	Blank(s)	0	0	Not performed	Blank(s)	Blank(s)	Blank(s)	Blank(s)	Blank(s)	Blank(s)	Blank(s)	"<80"	47	Blank(s)	Diseases of Heart	0
46	18-59years	45-49 years	Male	2007	Not PRCDA	White	White	Non-Spanish-Hispanic-Latino	Non-Hispanic White	8580	Unknown	"Ts,NOS"	8580/3: Thymoma, malignant, NOS	8580/3: Thymoma, malignant, NOS	"I-IIA"	Localized only	Blank(s)	Blank(s)	Blank(s)	Blank(s)	Blank(s)	Incomplete excision	27	None	None; diagnosed at autopsy	PORT	Radiation after surgery	Surgery performed	Beam radiation	No/Unknown	No preoperative chemotherapy	no_systemic therapy	Blank(s)	Blank(s)	0	0	Not performed	Blank(s)	Blank(s)	Blank(s)	Blank(s)	Blank(s)	Blank(s)	Blank(s)	"80+"	140	Blank(s)	Alive	0
19	18-59years	15-19 years	Male	2007	Not PRCDA	White	White	Non-Spanish-Hispanic-Latino	Non-Hispanic White	8246	Poorly differentiated; Grade III	NETs	8246/3: Neuroendocrine carcinoma, NOS	8246/3: Neuroendocrine carcinoma, NOS	"III/IV"	Distant site(s)/node(s) involved	Blank(s)	Blank(s)	Blank(s)	Blank(s)	Blank(s)	Incomplete excision	30	"Yes"	None; diagnosed at autopsy	PORT	Radiation after surgery	Surgery performed	Beam radiation	Yes	No preoperative chemotherapy	Systemic therapy after surgery	Blank(s)	Blank(s)	0	3	positive	Blank(s)	Blank(s)	Blank(s)	Blank(s)	Blank(s)	Blank(s)	Blank(s)	"80+"	150	Blank(s)	Other Endocrine including Thymus	1
73	60+years	70-74 years	Female	2008	Not PRCDA	White	White	Non-Spanish-Hispanic-Latino	Non-Hispanic White	8010	Poorly differentiated; Grade III	TCs	8010/3: Carcinoma, NOS	8010/3: Carcinoma, NOS	"IIB"	Regional by direct extension only	Blank(s)	Blank(s)	Blank(s)	Blank(s)	Blank(s)	Total/Radical excision	60	None	None; diagnosed at autopsy	no_radiation	no_radiation	Surgery performed	None/Unknown	No/Unknown	No preoperative chemotherapy	no_systemic therapy	Blank(s)	Blank(s)	0	0	Not performed	Blank(s)	Blank(s)	Blank(s)	Blank(s)	Blank(s)	Blank(s)	Blank(s)	"<80"	33	Blank(s)	In situ, benign or unknown behavior neoplasm	1
77	60+years	75-79 years	Female	2008	Not PRCDA	White	White	Non-Spanish-Hispanic-Latino	Non-Hispanic White	8586	Well differentiated; Grade I	TCs	8586/3: Thymic carcinoma, NOS	8586/3: Thymic carcinoma, NOS	"I-IIA"	Localized only	Blank(s)	Blank(s)	Blank(s)	Blank(s)	Blank(s)	Incomplete excision	30	"Yes"	None; diagnosed at autopsy	no_radiation	no_radiation	Surgery performed	None/Unknown	No/Unknown	No preoperative chemotherapy	no_systemic therapy	Blank(s)	Blank(s)	0	2	negative	Blank(s)	Blank(s)	Blank(s)	Blank(s)	Blank(s)	Blank(s)	Blank(s)	"80+"	93	Blank(s)	Alive	0
62	60+years	60-64 years	Male	2008	Not PRCDA	White	White	Non-Spanish-Hispanic-Latino	Non-Hispanic White	8586	Unknown	TCs	8586/3: Thymic carcinoma, NOS	8586/3: Thymic carcinoma, NOS	"IIB"	Regional by both direct extension and lymph node involvement	Blank(s)	Blank(s)	Blank(s)	Blank(s)	Blank(s)	Total/Radical excision	60	"Yes"	Non-primary surgical procedure to other regional sites	no_radiation	no_radiation	Surgery performed	None/Unknown	Yes	Preoperative chemotherapy	Systemic therapy both before and after surgery	Blank(s)	Blank(s)	1	3	positive	Blank(s)	Blank(s)	Blank(s)	Blank(s)	Blank(s)	Blank(s)	Blank(s)	"80+"	87	Blank(s)	Other Endocrine including Thymus	1
48	18-59years	45-49 years	Female	2008	Not PRCDA	White	White	Non-Spanish-Hispanic-Latino	Non-Hispanic White	8580	Unknown	"Ts,NOS"	8580/3: Thymoma, malignant, NOS	8580/3: Thymoma, malignant, NOS	"III/IV"	Distant site(s)/node(s) involved	Blank(s)	Blank(s)	Blank(s)	Blank(s)	Blank(s)	Incomplete excision	30	"Yes"	None; diagnosed at autopsy	no_radiation	no_radiation	Surgery performed	None/Unknown	Yes	No preoperative chemotherapy	Systemic therapy after surgery	Blank(s)	Blank(s)	0	1	negative	Blank(s)	Blank(s)	Blank(s)	Blank(s)	Blank(s)	Blank(s)	Blank(s)	"80+"	100	Blank(s)	Other Cause of Death	0
37	18-59years	35-39 years	Male	2008	Not PRCDA	White	White	Non-Spanish-Hispanic-Latino	Non-Hispanic White	8246	Moderately differentiated; Grade II	NETs	8246/3: Neuroendocrine carcinoma, NOS	8246/3: Neuroendocrine carcinoma, NOS	"IIB"	Regional by direct extension only	Blank(s)	Blank(s)	Blank(s)	Blank(s)	Blank(s)	Incomplete excision	50	None	None; diagnosed at autopsy	no_radiation	no_radiation	Surgery performed	None/Unknown	Yes	Preoperative chemotherapy	Systemic therapy before surgery	Blank(s)	Blank(s)	0	0	Not performed	Blank(s)	Blank(s)	Blank(s)	Blank(s)	Blank(s)	Blank(s)	Blank(s)	"80+"	270	Blank(s)	Other Endocrine including Thymus	1
55	18-59years	55-59 years	Male	2009	PRCDA	White	White	Spanish-Hispanic-Latino	Hispanic (All Races)	8586	Poorly differentiated; Grade III	TCs	8586/3: Thymic carcinoma, NOS	8586/3: Thymic carcinoma, NOS	"III/IV"	Distant site(s)/node(s) involved	Blank(s)	Blank(s)	Blank(s)	Blank(s)	Blank(s)	Total/Radical excision	60	"Yes"	None; diagnosed at autopsy	PORT	Radiation after surgery	Surgery performed	Beam radiation	Yes	Preoperative chemotherapy	Systemic therapy before surgery	Blank(s)	Blank(s)	1	3	negative	Blank(s)	Blank(s)	Blank(s)	Blank(s)	Blank(s)	Blank(s)	Blank(s)	"80+"	86	Blank(s)	Nephritis, Nephrotic Syndrome and Nephrosis	0
65	60+years	65-69 years	Female	2009	Not PRCDA	White	White	Non-Spanish-Hispanic-Latino	Non-Hispanic White	8584	Unknown	"Ts,B1/B2"	8584/3: Thymoma, type B2, malignant	8584/3: Thymoma, type B2, malignant	"I-IIA"	Localized only	Blank(s)	Blank(s)	Blank(s)	Blank(s)	Blank(s)	Incomplete excision	30	None	None; diagnosed at autopsy	PORT	Radiation after surgery	Surgery performed	Beam radiation	No/Unknown	No preoperative chemotherapy	no_systemic therapy	Blank(s)	Blank(s)	0	0	Not performed	Blank(s)	Blank(s)	Blank(s)	Blank(s)	Blank(s)	Blank(s)	Blank(s)	"<80"	35	Blank(s)	Alive	0
51	18-59years	50-54 years	Male	2009	Not PRCDA	White	White	Non-Spanish-Hispanic-Latino	Non-Hispanic White	8586	Unknown	TCs	8586/3: Thymic carcinoma, NOS	8586/3: Thymic carcinoma, NOS	"III/IV"	Distant site(s)/node(s) involved	Blank(s)	Blank(s)	Blank(s)	Blank(s)	Blank(s)	Total/Radical excision	60	"Yes"	Non-primary surgical procedure to distant site	PORT	Radiation after surgery	Surgery performed	Beam radiation	Yes	No preoperative chemotherapy	Systemic therapy after surgery	Blank(s)	Blank(s)	0	1	negative	Blank(s)	Blank(s)	Blank(s)	Blank(s)	Blank(s)	Blank(s)	Blank(s)	"80+"	110	Blank(s)	Other Endocrine including Thymus	1
67	60+years	65-69 years	Female	2009	Not PRCDA	White	White	Non-Spanish-Hispanic-Latino	Non-Hispanic White	8580	Well differentiated; Grade I	"Ts,NOS"	8580/3: Thymoma, malignant, NOS	8580/3: Thymoma, malignant, NOS	"I-IIA"	Localized only	Blank(s)	Blank(s)	Blank(s)	Blank(s)	Blank(s)	Incomplete excision	30	"Yes"	None; diagnosed at autopsy	no_radiation	no_radiation	Surgery performed	None/Unknown	No/Unknown	No preoperative chemotherapy	no_systemic therapy	Blank(s)	Blank(s)	2	1	negative	Blank(s)	Blank(s)	Blank(s)	Blank(s)	Blank(s)	Blank(s)	Blank(s)	"80+"	100	Blank(s)	Alive	0
58	18-59years	55-59 years	Female	2009	PRCDA	White	White	Non-Spanish-Hispanic-Latino	Non-Hispanic White	8580	Unknown	"Ts,NOS"	8580/3: Thymoma, malignant, NOS	8580/3: Thymoma, malignant, NOS	"I-IIA"	Localized only	Blank(s)	Blank(s)	Blank(s)	Blank(s)	Blank(s)	Total/Radical excision	40	None	None; diagnosed at autopsy	PORT	Radiation after surgery	Surgery performed	Beam radiation	No/Unknown	No preoperative chemotherapy	no_systemic therapy	Blank(s)	Blank(s)	1	99	Not performed	Blank(s)	Blank(s)	Blank(s)	Blank(s)	Blank(s)	Blank(s)	Blank(s)	"<80"	47	Blank(s)	Alive	0
65	60+years	65-69 years	Female	2009	Not PRCDA	White	White	Non-Spanish-Hispanic-Latino	Non-Hispanic White	8580	Unknown	"Ts,NOS"	8580/3: Thymoma, malignant, NOS	8580/3: Thymoma, malignant, NOS	"I-IIA"	Localized only	Blank(s)	Blank(s)	Blank(s)	Blank(s)	Blank(s)	Total/Radical excision	60	Unknown	None; diagnosed at autopsy	PORT	Radiation after surgery	Surgery performed	Beam radiation	Yes	Preoperative chemotherapy	Systemic therapy both before and after surgery	Blank(s)	Blank(s)	2	98	negative	Blank(s)	Blank(s)	Blank(s)	Blank(s)	Blank(s)	Blank(s)	Blank(s)	"<80"	48	Blank(s)	Alive	0
68	60+years	65-69 years	Female	2010	Not PRCDA	White	White	Non-Spanish-Hispanic-Latino	Non-Hispanic White	8586	Unknown	TCs	8586/3: Thymic carcinoma, NOS	8586/3: Thymic carcinoma, NOS	"III/IV"	Distant site(s)/node(s) involved	Blank(s)	Blank(s)	Blank(s)	Blank(s)	Blank(s)	Incomplete excision	30	None	Non-primary surgical procedure to other regional sites	PRRT	Radiation prior to surgery	Surgery performed	Beam radiation	Yes	Preoperative chemotherapy	Systemic therapy before surgery	Blank(s)	Blank(s)	0	0	Not performed	No	No	No	No	Blank(s)	Blank(s)	Blank(s)	"80+"	84	Blank(s)	Other Endocrine including Thymus	1
47	18-59years	45-49 years	Female	2010	Not PRCDA	White	White	Non-Spanish-Hispanic-Latino	Non-Hispanic White	8070	Poorly differentiated; Grade III	TCs	8070/3: Squamous cell carcinoma, NOS	8070/3: Squamous cell carcinoma, NOS	"IIB"	Regional by direct extension only	Blank(s)	Blank(s)	Blank(s)	Blank(s)	Blank(s)	Total/Radical excision	60	"Yes"	None; diagnosed at autopsy	PORT	Radiation after surgery	Surgery performed	Beam radiation	Yes	No preoperative chemotherapy	Systemic therapy after surgery	Blank(s)	Blank(s)	2	25	negative	No	No	No	No	Blank(s)	Blank(s)	Blank(s)	"<80"	56	Blank(s)	Alive	0
53	18-59years	50-54 years	Female	2010	Not PRCDA	Other	Asian or Pacific Islander	Non-Spanish-Hispanic-Latino	Non-Hispanic Asian or Pacific Islander	8584	Unknown	"Ts,B1/B2"	8584/3: Thymoma, type B2, malignant	8584/3: Thymoma, type B2, malignant	"IIB"	Regional by direct extension only	Blank(s)	Blank(s)	Blank(s)	Blank(s)	Blank(s)	Total/Radical excision	40	"Yes"	None; diagnosed at autopsy	no_radiation	no_radiation	Surgery performed	None/Unknown	No/Unknown	No preoperative chemotherapy	no_systemic therapy	Blank(s)	Blank(s)	0	2	negative	No	No	No	No	Blank(s)	Blank(s)	Blank(s)	"80+"	70	Blank(s)	State DC not available or state DC available but no COD	0
74	60+years	70-74 years	Male	2010	Not PRCDA	White	White	Non-Spanish-Hispanic-Latino	Non-Hispanic White	8582	Unknown	"Ts,A/AB"	8582/3: Thymoma, type AB, malignant	8582/3: Thymoma, type AB, malignant	"I-IIA"	Localized only	Blank(s)	Blank(s)	Blank(s)	Blank(s)	Blank(s)	Incomplete excision	27	None	None; diagnosed at autopsy	PORT	Radiation after surgery	Surgery performed	Beam radiation	No/Unknown	No preoperative chemotherapy	no_systemic therapy	Blank(s)	Blank(s)	0	0	Not performed	No	No	No	No	Blank(s)	Blank(s)	Blank(s)	"<80"	20	Blank(s)	Alive	0
70	60+years	70-74 years	Male	2011	Not PRCDA	White	White	Non-Spanish-Hispanic-Latino	Non-Hispanic White	8586	Unknown	TCs	8586/3: Thymic carcinoma, NOS	8586/3: Thymic carcinoma, NOS	"I-IIA"	Localized only	Blank(s)	Blank(s)	Blank(s)	Blank(s)	Blank(s)	Total/Radical excision	40	None	None; diagnosed at autopsy	PORT	Radiation after surgery	Surgery performed	Beam radiation	No/Unknown	No preoperative chemotherapy	no_systemic therapy	Blank(s)	Blank(s)	0	0	Not performed	No	No	No	No	Blank(s)	Blank(s)	Blank(s)	"<80"	50	Blank(s)	Alive	0
70	60+years	70-74 years	Male	2014	Not PRCDA	White	White	Non-Spanish-Hispanic-Latino	Non-Hispanic White	8586	Unknown	TCs	8586/3: Thymic carcinoma, NOS	8586/3: Thymic carcinoma, NOS	"III/IV"	Distant site(s)/node(s) involved	Blank(s)	Blank(s)	Blank(s)	Blank(s)	Blank(s)	Total/Radical excision	60	"Yes"	None; diagnosed at autopsy	PORT	Radiation after surgery	Surgery performed	Beam radiation	Yes	No preoperative chemotherapy	Systemic therapy after surgery	Blank(s)	Blank(s)	0	1	negative	No	No	No	No	Blank(s)	Blank(s)	Blank(s)	"<80"	65	Blank(s)	Alive	0
47	18-59years	45-49 years	Male	2011	Not PRCDA	White	White	Non-Spanish-Hispanic-Latino	Non-Hispanic White	8020	Undifferentiated; anaplastic; Grade IV	TCs	8020/3: Carcinoma, undifferentiated, NOS	8020/3: Carcinoma, undifferentiated, NOS	"IIB"	Regional by direct extension only	Blank(s)	Blank(s)	Blank(s)	Blank(s)	Blank(s)	Total/Radical excision	60	"Yes"	None; diagnosed at autopsy	PRRT	Radiation prior to surgery	Surgery performed	Beam radiation	Yes	Preoperative chemotherapy	Systemic therapy before surgery	Blank(s)	Blank(s)	2	4	negative	No	No	No	No	Blank(s)	Blank(s)	Blank(s)	"80+"	70	Blank(s)	Alive	0
64	60+years	60-64 years	Male	2011	Not PRCDA	White	White	Non-Spanish-Hispanic-Latino	Non-Hispanic White	8584	Unknown	"Ts,B1/B2"	8584/3: Thymoma, type B2, malignant	8584/3: Thymoma, type B2, malignant	"IIB"	Regional by direct extension only	Blank(s)	Blank(s)	Blank(s)	Blank(s)	Blank(s)	Incomplete excision	30	"Yes"	None; diagnosed at autopsy	PORT	Radiation after surgery	Surgery performed	Beam radiation	No/Unknown	No preoperative chemotherapy	no_systemic therapy	Blank(s)	Blank(s)	0	5	negative	No	No	No	No	Blank(s)	Blank(s)	Blank(s)	"<80"	32	Blank(s)	Alive	0
61	60+years	60-64 years	Male	2011	Not PRCDA	White	White	Non-Spanish-Hispanic-Latino	Non-Hispanic White	8582	Well differentiated; Grade I	"Ts,A/AB"	8582/3: Thymoma, type AB, malignant	8582/3: Thymoma, type AB, malignant	"I-IIA"	Localized only	Blank(s)	Blank(s)	Blank(s)	Blank(s)	Blank(s)	Total/Radical excision	40	None	None; diagnosed at autopsy	no_radiation	no_radiation	Surgery performed	None/Unknown	No/Unknown	No preoperative chemotherapy	no_systemic therapy	Blank(s)	Blank(s)	1	99	Not performed	No	No	No	No	Blank(s)	Blank(s)	Blank(s)	"<80"	75	Blank(s)	Diseases of Heart	0
67	60+years	65-69 years	Female	2012	Not PRCDA	White	White	Non-Spanish-Hispanic-Latino	Non-Hispanic White	8582	Unknown	"Ts,A/AB"	8582/3: Thymoma, type AB, malignant	8582/3: Thymoma, type AB, malignant	"IIB"	Regional by direct extension only	Blank(s)	Blank(s)	Blank(s)	Blank(s)	Blank(s)	Incomplete excision	30	None	None; diagnosed at autopsy	no_radiation	no_radiation	Surgery performed	None/Unknown	No/Unknown	No preoperative chemotherapy	no_systemic therapy	Blank(s)	Blank(s)	0	0	Not performed	No	No	No	No	Blank(s)	Blank(s)	Blank(s)	"80+"	70	Blank(s)	Diseases of Heart	0
65	60+years	65-69 years	Male	2012	Not PRCDA	White	White	Non-Spanish-Hispanic-Latino	Non-Hispanic White	8583	Unknown	"Ts,B1/B2"	8583/3: Thymoma, type B1, malignant	8583/3: Thymoma, type B1, malignant	"IIB"	Regional by direct extension only	Blank(s)	Blank(s)	Blank(s)	Blank(s)	Blank(s)	Total/Radical excision	40	None	None; diagnosed at autopsy	PORT	Radiation after surgery	Surgery performed	Beam radiation	No/Unknown	No preoperative chemotherapy	no_systemic therapy	Blank(s)	Blank(s)	5	0	Not performed	No	No	No	No	Blank(s)	Blank(s)	Blank(s)	"<80"	73	Blank(s)	Diseases of Heart	0
62	60+years	60-64 years	Female	2012	Not PRCDA	White	White	Non-Spanish-Hispanic-Latino	Non-Hispanic White	8582	Unknown	"Ts,A/AB"	8582/3: Thymoma, type AB, malignant	8582/3: Thymoma, type AB, malignant	"I-IIA"	Localized only	Blank(s)	Blank(s)	Blank(s)	Blank(s)	Blank(s)	Incomplete excision	30	"Yes"	None; diagnosed at autopsy	no_radiation	no_radiation	Surgery performed	None/Unknown	No/Unknown	No preoperative chemotherapy	no_systemic therapy	Blank(s)	Blank(s)	0	24	negative	No	No	No	No	Blank(s)	Blank(s)	Blank(s)	"<80"	61	Blank(s)	Alive	0
65	60+years	65-69 years	Male	2013	Not PRCDA	White	White	Non-Spanish-Hispanic-Latino	Non-Hispanic White	8480	Moderately differentiated; Grade II	TCs	8480/3: Mucinous adenocarcinoma	8480/3: Mucinous adenocarcinoma	"IIB"	Regional by direct extension only	Blank(s)	Blank(s)	Blank(s)	Blank(s)	Blank(s)	Total/Radical excision	40	None	None; diagnosed at autopsy	PORT	Radiation after surgery	Surgery performed	Beam radiation	Yes	No preoperative chemotherapy	Systemic therapy after surgery	Blank(s)	Blank(s)	0	0	Not performed	No	No	No	No	Blank(s)	Blank(s)	Blank(s)	"<80"	60	Blank(s)	In situ, benign or unknown behavior neoplasm	1
45	18-59years	45-49 years	Male	2013	Not PRCDA	White	White	Non-Spanish-Hispanic-Latino	Non-Hispanic White	8070	Poorly differentiated; Grade III	TCs	8070/3: Squamous cell carcinoma, NOS	8070/3: Squamous cell carcinoma, NOS	"IIB"	Regional by both direct extension and lymph node involvement	Blank(s)	Blank(s)	Blank(s)	Blank(s)	Blank(s)	Total/Radical excision	40	"Yes"	None; diagnosed at autopsy	PORT	Radiation after surgery	Surgery performed	Beam radiation	Yes	No preoperative chemotherapy	Systemic therapy after surgery	Blank(s)	Blank(s)	0	3	positive	No	No	No	No	Blank(s)	Blank(s)	Blank(s)	"80+"	70	Blank(s)	Accidents and Adverse Effects	0
65	60+years	65-69 years	Male	2014	Not PRCDA	White	White	Non-Spanish-Hispanic-Latino	Non-Hispanic White	8586	Unknown	TCs	8586/3: Thymic carcinoma, NOS	8586/3: Thymic carcinoma, NOS	"IIB"	Regional by direct extension only	Blank(s)	Blank(s)	Blank(s)	Blank(s)	Blank(s)	Total/Radical excision	40	"Yes"	None; diagnosed at autopsy	PRRT	Radiation prior to surgery	Surgery performed	Beam radiation	Yes	Preoperative chemotherapy	Systemic therapy before surgery	Blank(s)	Blank(s)	1	10	negative	No	No	No	No	Blank(s)	Blank(s)	Blank(s)	"<80"	50	Blank(s)	Lung and Bronchus	1
49	18-59years	45-49 years	Female	2016	Not PRCDA	White	White	Non-Spanish-Hispanic-Latino	Non-Hispanic White	8584	Unknown	"Ts,B1/B2"	8584/3: Thymoma, type B2, malignant	8584/3: Thymoma, type B2, malignant	"I-IIA"	Localized only	Blank(s)	Blank(s)	Blank(s)	Blank(s)	Blank(s)	Incomplete excision	27	None	None; diagnosed at autopsy	no_radiation	no_radiation	Surgery performed	None/Unknown	No/Unknown	No preoperative chemotherapy	no_systemic therapy	Blank(s)	Blank(s)	2	0	Not performed	No	No	No	No	None; no lymph node metastases	None; no other metastases	40	"<80"	40	Blank(s)	Alive	0
71	60+years	70-74 years	Female	2013	Not PRCDA	White	White	Non-Spanish-Hispanic-Latino	Non-Hispanic White	8583	Unknown	"Ts,B1/B2"	8583/3: Thymoma, type B1, malignant	8583/3: Thymoma, type B1, malignant	"I-IIA"	Localized only	Blank(s)	Blank(s)	Blank(s)	Blank(s)	Blank(s)	Total/Radical excision	40	None	None; diagnosed at autopsy	no_radiation	no_radiation	Surgery performed	None/Unknown	No/Unknown	No preoperative chemotherapy	no_systemic therapy	Blank(s)	Blank(s)	2	0	Not performed	No	No	No	No	Blank(s)	Blank(s)	Blank(s)	"<80"	68	Blank(s)	Alive	0
29	18-59years	25-29 years	Male	2014	Not PRCDA	Other	American Indian/Alaska Native	Non-Spanish-Hispanic-Latino	Non-Hispanic American Indian/Alaska Native	8249	Poorly differentiated; Grade III	NETs	8249/3: Atypical carcinoid tumor	8249/3: Atypical carcinoid tumor	"IIB"	Regional lymph nodes involved only	Blank(s)	Blank(s)	Blank(s)	Blank(s)	Blank(s)	Incomplete excision	30	"Yes"	None; diagnosed at autopsy	PORT	Radiation after surgery	Surgery performed	Beam radiation	Yes	No preoperative chemotherapy	Systemic therapy after surgery	Blank(s)	Blank(s)	0	2	positive	No	No	No	No	Blank(s)	Blank(s)	Blank(s)	"<80"	32	Blank(s)	Other Endocrine including Thymus	1
53	18-59years	50-54 years	Female	2014	Not PRCDA	White	White	Non-Spanish-Hispanic-Latino	Non-Hispanic White	8586	Poorly differentiated; Grade III	TCs	8586/3: Thymic carcinoma, NOS	8586/3: Thymic carcinoma, NOS	"IIB"	Regional by direct extension only	Blank(s)	Blank(s)	Blank(s)	Blank(s)	Blank(s)	Total/Radical excision	40	"Yes"	Non-primary surgical procedure to other regional sites	PORT	Radiation after surgery	Surgery performed	Beam radiation	Yes	No preoperative chemotherapy	Systemic therapy after surgery	Blank(s)	Blank(s)	0	1	negative	No	No	No	No	Blank(s)	Blank(s)	Blank(s)	"<80"	32	Blank(s)	Alive	0
60	60+years	60-64 years	Male	2019	Not PRCDA	White	White	Non-Spanish-Hispanic-Latino	Non-Hispanic White	8071	Blank(s)	TCs	8071/3: Squamous cell carcinoma, keratinizing, NOS	8071/3: Squamous cell carcinoma, keratinizing, NOS	"III/IV"	Blank(s)	Blank(s)	88	88	88	88	Incomplete excision	22	None	None; diagnosed at autopsy	PORT	Radiation after surgery	Surgery performed	Beam radiation	Yes	No preoperative chemotherapy	Systemic therapy after surgery	Blank(s)	Blank(s)	2	0	Not performed	No	No	No	No	None; no lymph node metastases	None; no other metastases	48	"<80"	48	Blank(s)	Alive	0
66	60+years	65-69 years	Male	2014	Not PRCDA	Black	Black	Non-Spanish-Hispanic-Latino	Non-Hispanic Black	8586	Poorly differentiated; Grade III	TCs	8586/3: Thymic carcinoma, NOS	8586/3: Thymic carcinoma, NOS	"IIB"	Regional by direct extension only	Blank(s)	Blank(s)	Blank(s)	Blank(s)	Blank(s)	Total/Radical excision	40	None	None; diagnosed at autopsy	PORT	Radiation after surgery	Surgery performed	Beam radiation	No/Unknown	No preoperative chemotherapy	no_systemic therapy	Blank(s)	Blank(s)	2	0	Not performed	No	No	No	No	Blank(s)	Blank(s)	Blank(s)	"<80"	78	Blank(s)	Lung and Bronchus	0
62	60+years	60-64 years	Female	2014	PRCDA	White	White	Non-Spanish-Hispanic-Latino	Non-Hispanic White	8585	Well differentiated; Grade I	"Ts,B3"	8585/3: Thymoma, type B3, malignant	8585/3: Thymoma, type B3, malignant	"IIB"	Regional by direct extension only	Blank(s)	Blank(s)	Blank(s)	Blank(s)	Blank(s)	Incomplete excision	30	None	None; diagnosed at autopsy	PORT	Radiation after surgery	Surgery performed	Beam radiation	No/Unknown	No preoperative chemotherapy	no_systemic therapy	Blank(s)	Blank(s)	0	0	Not performed	No	No	No	No	Blank(s)	Blank(s)	Blank(s)	"<80"	50	Blank(s)	Alive	0
81	60+years	80-84 years	Female	2015	Not PRCDA	White	White	Non-Spanish-Hispanic-Latino	Non-Hispanic White	8580	Unknown	"Ts,NOS"	8580/3: Thymoma, malignant, NOS	8580/3: Thymoma, malignant, NOS	"IIB"	Regional by direct extension only	Blank(s)	Blank(s)	Blank(s)	Blank(s)	Blank(s)	Incomplete excision	27	"Yes"	None; diagnosed at autopsy	no_radiation	no_radiation	Surgery performed	None/Unknown	No/Unknown	No preoperative chemotherapy	no_systemic therapy	Blank(s)	Blank(s)	1	2	negative	No	No	No	No	Blank(s)	Blank(s)	Blank(s)	"80+"	95	Blank(s)	Alive	0
65	60+years	65-69 years	Male	2015	Not PRCDA	White	White	Non-Spanish-Hispanic-Latino	Non-Hispanic White	8582	Unknown	"Ts,A/AB"	8582/3: Thymoma, type AB, malignant	8582/3: Thymoma, type AB, malignant	"IIB"	Regional by direct extension only	Blank(s)	Blank(s)	Blank(s)	Blank(s)	Blank(s)	Incomplete excision	27	None	None; diagnosed at autopsy	PORT	Radiation after surgery	Surgery performed	Beam radiation	No/Unknown	No preoperative chemotherapy	no_systemic therapy	Blank(s)	Blank(s)	0	0	Not performed	No	No	No	No	Blank(s)	Blank(s)	Blank(s)	"80+"	83	Blank(s)	Alive	0
20	18-59years	20-24 years	Female	2014	Not PRCDA	White	White	Non-Spanish-Hispanic-Latino	Non-Hispanic White	8584	Unknown	"Ts,B1/B2"	8584/3: Thymoma, type B2, malignant	8584/3: Thymoma, type B2, malignant	"IIB"	Regional by direct extension only	Blank(s)	Blank(s)	Blank(s)	Blank(s)	Blank(s)	Total/Radical excision	40	"Yes"	None; diagnosed at autopsy	PORT	Radiation after surgery	Surgery performed	Beam radiation	No/Unknown	No preoperative chemotherapy	no_systemic therapy	Blank(s)	Blank(s)	1	4	negative	No	No	No	No	Blank(s)	Blank(s)	Blank(s)	"<80"	45	Blank(s)	Alive	0
61	60+years	60-64 years	Male	2016	Not PRCDA	White	White	Non-Spanish-Hispanic-Latino	Non-Hispanic White	8586	Moderately differentiated; Grade II	TCs	8586/3: Thymic carcinoma, NOS	8586/3: Thymic carcinoma, NOS	"IIB"	Regional by direct extension only	Blank(s)	Blank(s)	Blank(s)	Blank(s)	Blank(s)	Total/Radical excision	60	"Yes"	None; diagnosed at autopsy	PORT	Radiation after surgery	Surgery performed	Beam radiation	No/Unknown	No preoperative chemotherapy	no_systemic therapy	Blank(s)	Blank(s)	1	7	negative	No	No	No	No	None; no lymph node metastases	None; no other metastases	72	"<80"	72	Blank(s)	Alive	0
75	60+years	75-79 years	Female	2016	Not PRCDA	White	White	Non-Spanish-Hispanic-Latino	Non-Hispanic White	8070	Poorly differentiated; Grade III	TCs	8070/3: Squamous cell carcinoma, NOS	8070/3: Squamous cell carcinoma, NOS	"IIB"	Regional by direct extension only	Blank(s)	Blank(s)	Blank(s)	Blank(s)	Blank(s)	Incomplete excision	30	"Yes"	Non-primary surgical procedure to other regional sites	PORT	Radiation after surgery	Surgery performed	Beam radiation	No/Unknown	No preoperative chemotherapy	no_systemic therapy	Blank(s)	Blank(s)	1	3	negative	No	No	No	No	None; no lymph node metastases	None; no other metastases	75	"<80"	75	Blank(s)	Alive	0
32	18-59years	30-34 years	Female	2016	Not PRCDA	White	White	Non-Spanish-Hispanic-Latino	Non-Hispanic White	8584	Unknown	"Ts,B1/B2"	8584/3: Thymoma, type B2, malignant	8584/3: Thymoma, type B2, malignant	"I-IIA"	Localized only	Blank(s)	Blank(s)	Blank(s)	Blank(s)	Blank(s)	Incomplete excision	30	None	None; diagnosed at autopsy	no_radiation	no_radiation	Surgery performed	None/Unknown	No/Unknown	No preoperative chemotherapy	no_systemic therapy	Blank(s)	Blank(s)	0	0	Not performed	No	No	No	No	None; no lymph node metastases	None; no other metastases	90	"80+"	90	Blank(s)	Alive	0
62	60+years	60-64 years	Male	2016	Not PRCDA	White	White	Non-Spanish-Hispanic-Latino	Non-Hispanic White	8072	Undifferentiated; anaplastic; Grade IV	TCs	8072/3: Squamous cell carcinoma, large cell, nonkeratinizing, NOS	8072/3: Squamous cell carcinoma, large cell, nonkeratinizing, NOS	"IIB"	Regional by both direct extension and lymph node involvement	Blank(s)	Blank(s)	Blank(s)	Blank(s)	Blank(s)	Total/Radical excision	40	"Yes"	None; diagnosed at autopsy	PORT	Radiation after surgery	Surgery performed	Beam radiation	Yes	No preoperative chemotherapy	Systemic therapy after surgery	Blank(s)	Blank(s)	2	7	positive	No	No	No	No	None; no lymph node metastases	None; no other metastases	85	"80+"	85	Blank(s)	Other Endocrine including Thymus	1
53	18-59years	50-54 years	Female	2016	Not PRCDA	Black	Black	Non-Spanish-Hispanic-Latino	Non-Hispanic Black	8584	Unknown	"Ts,B1/B2"	8584/3: Thymoma, type B2, malignant	8584/3: Thymoma, type B2, malignant	"I-IIA"	Localized only	Blank(s)	Blank(s)	Blank(s)	Blank(s)	Blank(s)	Total/Radical excision	60	"Yes"	None; diagnosed at autopsy	PORT	Radiation after surgery	Surgery performed	Beam radiation	No/Unknown	No preoperative chemotherapy	no_systemic therapy	Blank(s)	Blank(s)	1	6	negative	No	No	No	No	None; no lymph node metastases	None; no other metastases	52	"<80"	52	Blank(s)	Alive	0
64	60+years	60-64 years	Female	2016	Not PRCDA	White	White	Non-Spanish-Hispanic-Latino	Non-Hispanic White	8580	Unknown	"Ts,NOS"	8580/3: Thymoma, malignant, NOS	8580/3: Thymoma, malignant, NOS	"IIB"	Regional by direct extension only	Blank(s)	Blank(s)	Blank(s)	Blank(s)	Blank(s)	Total/Radical excision	40	None	None; diagnosed at autopsy	no_radiation	no_radiation	Surgery performed	None/Unknown	No/Unknown	No preoperative chemotherapy	no_systemic therapy	Blank(s)	Blank(s)	2	0	Not performed	No	No	No	No	None; no lymph node metastases	None; no other metastases	75	"<80"	75	Blank(s)	Alive	0
82	60+years	80-84 years	Male	2016	Not PRCDA	White	White	Non-Spanish-Hispanic-Latino	Non-Hispanic White	8585	Unknown	"Ts,B3"	8585/3: Thymoma, type B3, malignant	8585/3: Thymoma, type B3, malignant	"IIB"	Regional by direct extension only	Blank(s)	Blank(s)	Blank(s)	Blank(s)	Blank(s)	Total/Radical excision	40	None	None; diagnosed at autopsy	no_radiation	no_radiation	Surgery performed	None/Unknown	No/Unknown	No preoperative chemotherapy	no_systemic therapy	Blank(s)	Blank(s)	0	0	Not performed	No	No	No	No	None; no lymph node metastases	None; no other metastases	95	"80+"	95	Blank(s)	Alive	0
62	60+years	60-64 years	Female	2017	Not PRCDA	Other	Asian or Pacific Islander	Non-Spanish-Hispanic-Latino	Non-Hispanic Asian or Pacific Islander	8586	Undifferentiated; anaplastic; Grade IV	TCs	8586/3: Thymic carcinoma, NOS	8586/3: Thymic carcinoma, NOS	"IIB"	Regional by direct extension only	Blank(s)	Blank(s)	Blank(s)	Blank(s)	Blank(s)	Total/Radical excision	40	"Yes"	None; diagnosed at autopsy	PORT	Radiation after surgery	Surgery performed	Beam radiation	No/Unknown	No preoperative chemotherapy	no_systemic therapy	Blank(s)	Blank(s)	1	5	negative	No	No	No	No	None; no lymph node metastases	None; no other metastases	80	"80+"	80	Blank(s)	Alive	0
55	18-59years	55-59 years	Male	2016	Not PRCDA	White	White	Non-Spanish-Hispanic-Latino	Non-Hispanic White	8584	Unknown	"Ts,B1/B2"	8584/3: Thymoma, type B2, malignant	8584/3: Thymoma, type B2, malignant	"IIB"	Regional by direct extension only	Blank(s)	Blank(s)	Blank(s)	Blank(s)	Blank(s)	Total/Radical excision	40	None	None; diagnosed at autopsy	PORT	Radiation after surgery	Surgery performed	Beam radiation	No/Unknown	No preoperative chemotherapy	no_systemic therapy	Blank(s)	Blank(s)	0	0	Not performed	No	No	No	No	None; no lymph node metastases	None; no other metastases	50	"<80"	50	Blank(s)	Alive	0
48	18-59years	45-49 years	Male	2014	Not PRCDA	White	White	Non-Spanish-Hispanic-Latino	Non-Hispanic White	8584	Unknown	"Ts,B1/B2"	8584/3: Thymoma, type B2, malignant	8584/3: Thymoma, type B2, malignant	"IIB"	Regional by direct extension only	Blank(s)	Blank(s)	Blank(s)	Blank(s)	Blank(s)	Incomplete excision	30	None	None; diagnosed at autopsy	PORT	Radiation after surgery	Surgery performed	Radiation, NOS method or source not specified	Yes	No preoperative chemotherapy	Systemic therapy after surgery	Blank(s)	Blank(s)	0	0	Not performed	No	No	No	No	Blank(s)	Blank(s)	Blank(s)	Unknown	Unknown	Blank(s)	Other Endocrine including Thymus	1
37	18-59years	35-39 years	Male	2017	Not PRCDA	White	White	Non-Spanish-Hispanic-Latino	Non-Hispanic White	8581	Unknown	"Ts,A/AB"	8581/3: Thymoma, type A, malignant	8581/3: Thymoma, type A, malignant	"IIB"	Regional by direct extension only	Blank(s)	Blank(s)	Blank(s)	Blank(s)	Blank(s)	Incomplete excision	30	None	None; diagnosed at autopsy	PORT	Radiation after surgery	Surgery performed	Beam radiation	No/Unknown	No preoperative chemotherapy	no_systemic therapy	Blank(s)	Blank(s)	2	95	negative	No	No	No	No	None; no lymph node metastases	None; no other metastases	56	"<80"	56	Blank(s)	Alive	0
86	60+years	85+ years	Male	2017	Not PRCDA	White	White	Non-Spanish-Hispanic-Latino	Non-Hispanic White	8585	Unknown	"Ts,B3"	8585/3: Thymoma, type B3, malignant	8585/3: Thymoma, type B3, malignant	"IIB"	Regional by direct extension only	Blank(s)	Blank(s)	Blank(s)	Blank(s)	Blank(s)	Total/Radical excision	60	"Yes"	None; diagnosed at autopsy	PORT	Radiation after surgery	Surgery performed	Beam radiation	No/Unknown	No preoperative chemotherapy	no_systemic therapy	Blank(s)	Blank(s)	4	1	negative	No	No	No	No	None; no lymph node metastases	None; no other metastases	75	"<80"	75	Blank(s)	Alive	0
55	18-59years	55-59 years	Female	2016	Not PRCDA	White	White	Non-Spanish-Hispanic-Latino	Non-Hispanic White	8584	Unknown	"Ts,B1/B2"	8584/3: Thymoma, type B2, malignant	8584/3: Thymoma, type B2, malignant	"IIB"	Regional by direct extension only	Blank(s)	Blank(s)	Blank(s)	Blank(s)	Blank(s)	Total/Radical excision	60	None	Non-primary surgical procedure to other regional sites	no_radiation	no_radiation	Surgery performed	None/Unknown	No/Unknown	No preoperative chemotherapy	no_systemic therapy	Blank(s)	Blank(s)	1	0	Not performed	No	No	No	No	None; no lymph node metastases	None; no other metastases	185	"80+"	185	Blank(s)	Alive	0
73	60+years	70-74 years	Female	2017	Not PRCDA	White	White	Non-Spanish-Hispanic-Latino	Non-Hispanic White	8586	Unknown	TCs	8586/3: Thymic carcinoma, NOS	8586/3: Thymic carcinoma, NOS	"I-IIA"	Localized only	Blank(s)	Blank(s)	Blank(s)	Blank(s)	Blank(s)	Total/Radical excision	40	"Yes"	None; diagnosed at autopsy	PORT	Radiation after surgery	Surgery performed	Beam radiation	No/Unknown	No preoperative chemotherapy	no_systemic therapy	Blank(s)	Blank(s)	1	1	negative	No	No	No	No	None; no lymph node metastases	None; no other metastases	27	"<80"	27	Blank(s)	Alive	0
59	18-59years	55-59 years	Male	2017	Not PRCDA	White	White	Non-Spanish-Hispanic-Latino	Non-Hispanic White	8140	Unknown	TCs	8140/3: Adenocarcinoma, NOS	8140/3: Adenocarcinoma, NOS	"III/IV"	Distant site(s)/node(s) involved	Blank(s)	Blank(s)	Blank(s)	Blank(s)	Blank(s)	Total/Radical excision	60	"Yes"	None; diagnosed at autopsy	PORT	Radiation after surgery	Surgery performed	Beam radiation	Yes	Preoperative chemotherapy	Systemic therapy before surgery	Blank(s)	Blank(s)	1	3	negative	No	No	No	No	None; no lymph node metastases	None; no other metastases	90	"80+"	90	Blank(s)	Alive	0
56	18-59years	55-59 years	Female	2017	Not PRCDA	White	White	Non-Spanish-Hispanic-Latino	Non-Hispanic White	8581	Unknown	"Ts,A/AB"	8581/3: Thymoma, type A, malignant	8581/3: Thymoma, type A, malignant	"IIB"	Regional by direct extension only	Blank(s)	Blank(s)	Blank(s)	Blank(s)	Blank(s)	Total/Radical excision	40	None	None; diagnosed at autopsy	PORT	Radiation after surgery	Surgery performed	Beam radiation	Yes	Preoperative chemotherapy	Systemic therapy before surgery	Blank(s)	Blank(s)	1	0	Not performed	No	No	No	No	None; no lymph node metastases	None; no other metastases	151	"80+"	151	Blank(s)	Alive	0
67	60+years	65-69 years	Male	2018	Not PRCDA	White	White	Non-Spanish-Hispanic-Latino	Non-Hispanic White	8582	Blank(s)	"Ts,A/AB"	8582/3: Thymoma, type AB, malignant	8582/3: Thymoma, type AB, malignant	"IIB"	Blank(s)	Blank(s)	T1b	N0	M0	1	Incomplete excision	27	None	None; diagnosed at autopsy	PORT	Radiation after surgery	Surgery performed	Beam radiation	No/Unknown	No preoperative chemotherapy	no_systemic therapy	Blank(s)	Blank(s)	1	0	Not performed	No	No	No	No	None; no lymph node metastases	None; no other metastases	74	"<80"	74	Blank(s)	Alive	0
66	60+years	65-69 years	Female	2019	Not PRCDA	White	White	Non-Spanish-Hispanic-Latino	Non-Hispanic White	8581	Blank(s)	"Ts,A/AB"	8581/3: Thymoma, type A, malignant	8581/3: Thymoma, type A, malignant	"I-IIA"	Blank(s)	Blank(s)	T1	N0	M0	1	Total/Radical excision	40	None	None; diagnosed at autopsy	no_radiation	no_radiation	Surgery performed	None/Unknown	No/Unknown	No preoperative chemotherapy	no_systemic therapy	Blank(s)	Blank(s)	1	0	Not performed	No	No	No	No	None; no lymph node metastases	None; no other metastases	22	"<80"	22	Blank(s)	Alive	0
77	60+years	75-79 years	Male	2018	Not PRCDA	White	White	Non-Spanish-Hispanic-Latino	Non-Hispanic White	8070	Blank(s)	TCs	8070/3: Squamous cell carcinoma, NOS	8070/3: Squamous cell carcinoma, NOS	"IIB"	Blank(s)	Blank(s)	T2	N1	M0	4A	Total/Radical excision	60	"Yes"	None; diagnosed at autopsy	PORT	Radiation after surgery	Surgery performed	Beam radiation	No/Unknown	No preoperative chemotherapy	no_systemic therapy	Blank(s)	Blank(s)	2	7	positive	No	No	No	No	None; no lymph node metastases	None; no other metastases	32	"<80"	32	Blank(s)	Alive	0
53	18-59years	50-54 years	Female	2018	Not PRCDA	White	White	Non-Spanish-Hispanic-Latino	Non-Hispanic White	8585	Blank(s)	"Ts,B3"	8585/3: Thymoma, type B3, malignant	8585/3: Thymoma, type B3, malignant	"III/IV"	Blank(s)	Blank(s)	T4	N2	M1a	4B	Total/Radical excision	60	"Yes"	None; diagnosed at autopsy	no_radiation	no_radiation	Surgery performed	None/Unknown	Yes	No preoperative chemotherapy	Surgery both before and after systemic therapy	Blank(s)	Blank(s)	2	2	positive	No	No	No	No	None; no lymph node metastases	Yes; distant mets in known site(s) other than bone, brain, liver, lung, dist LN	134	"80+"	134	Blank(s)	Other Endocrine including Thymus	1
72	60+years	70-74 years	Male	2018	Not PRCDA	White	White	Non-Spanish-Hispanic-Latino	Non-Hispanic White	8070	Blank(s)	TCs	8070/3: Squamous cell carcinoma, NOS	8070/3: Squamous cell carcinoma, NOS	"IIB"	Blank(s)	Blank(s)	T2	N0	M0	2	Incomplete excision	30	"Yes"	None; diagnosed at autopsy	PORT	Radiation after surgery	Surgery performed	Beam radiation	Yes	No preoperative chemotherapy	Systemic therapy after surgery	Blank(s)	Blank(s)	2	2	negative	No	No	No	No	None; no lymph node metastases	None; no other metastases	43	"<80"	43	Blank(s)	Alive	0
34	18-59years	30-34 years	Male	2007	Not PRCDA	White	White	Non-Spanish-Hispanic-Latino	Non-Hispanic White	8585	Unknown	"Ts,B3"	8585/3: Thymoma, type B3, malignant	8585/3: Thymoma, type B3, malignant	"I-IIA"	Localized only	Blank(s)	Blank(s)	Blank(s)	Blank(s)	Blank(s)	Total/Radical excision	40	None	None; diagnosed at autopsy	PORT	Radiation after surgery	Surgery performed	Beam radiation	No/Unknown	No preoperative chemotherapy	no_systemic therapy	Blank(s)	Blank(s)	0	0	Not performed	Blank(s)	Blank(s)	Blank(s)	Blank(s)	Blank(s)	Blank(s)	Blank(s)	Unknown	Unknown	Blank(s)	Alive	0
58	18-59years	55-59 years	Male	2018	Not PRCDA	White	White	Non-Spanish-Hispanic-Latino	Non-Hispanic White	8070	Blank(s)	TCs	8070/3: Squamous cell carcinoma, NOS	8070/3: Squamous cell carcinoma, NOS	"IIB"	Blank(s)	Blank(s)	T3	N0	M0	3A	Incomplete excision	27	"Yes"	None; diagnosed at autopsy	PORT	Radiation after surgery	Surgery performed	Beam radiation	No/Unknown	No preoperative chemotherapy	no_systemic therapy	Blank(s)	Blank(s)	0	11	negative	No	No	No	No	None; no lymph node metastases	None; no other metastases	80	"80+"	80	Blank(s)	Alive	0
78	60+years	75-79 years	Male	2019	Not PRCDA	White	White	Non-Spanish-Hispanic-Latino	Non-Hispanic White	8070	Blank(s)	TCs	8070/3: Squamous cell carcinoma, NOS	8070/3: Squamous cell carcinoma, NOS	"I-IIA"	Blank(s)	Blank(s)	T1a	N0	M0	1	NOS	90	None	None; diagnosed at autopsy	PORT	Radiation after surgery	Surgery performed	Beam radiation	Yes	No preoperative chemotherapy	Systemic therapy after surgery	Blank(s)	Blank(s)	2	0	Not performed	No	No	No	No	None; no lymph node metastases	None; no other metastases	85	"80+"	85	Blank(s)	Alive	0
56	18-59years	55-59 years	Male	2019	Not PRCDA	White	White	Non-Spanish-Hispanic-Latino	Non-Hispanic White	8586	Blank(s)	TCs	8586/3: Thymic carcinoma, NOS	8586/3: Thymic carcinoma, NOS	"IIB"	Blank(s)	Blank(s)	T3	N0	M0	3A	Incomplete excision	30	None	None; diagnosed at autopsy	PORT	Radiation after surgery	Surgery performed	Beam radiation	Yes	No preoperative chemotherapy	Systemic therapy after surgery	Blank(s)	Blank(s)	0	0	Not performed	No	No	No	No	None; no lymph node metastases	None; no other metastases	45	"<80"	45	Blank(s)	Alive	0
58	18-59years	55-59 years	Male	2019	Not PRCDA	White	White	Non-Spanish-Hispanic-Latino	Non-Hispanic White	8585	Blank(s)	"Ts,B3"	8585/3: Thymoma, type B3, malignant	8585/3: Thymoma, type B3, malignant	"IIB"	Blank(s)	Blank(s)	T3	N0	M0	3A	Total/Radical excision	60	None	None; diagnosed at autopsy	PORT	Radiation after surgery	Surgery performed	Beam radiation	No/Unknown	No preoperative chemotherapy	no_systemic therapy	Blank(s)	Blank(s)	0	0	Not performed	No	No	No	No	None; no lymph node metastases	None; no other metastases	28	"<80"	28	Blank(s)	Alive	0
83	60+years	80-84 years	Female	2018	Not PRCDA	White	White	Non-Spanish-Hispanic-Latino	Non-Hispanic White	8581	Blank(s)	"Ts,A/AB"	8581/3: Thymoma, type A, malignant	8581/3: Thymoma, type A, malignant	"I-IIA"	Blank(s)	Blank(s)	T1a	N0	M0	1	Incomplete excision	30	"Yes"	None; diagnosed at autopsy	no_radiation	no_radiation	Surgery performed	None/Unknown	No/Unknown	No preoperative chemotherapy	no_systemic therapy	Blank(s)	Blank(s)	0	3	negative	No	No	No	No	None; no lymph node metastases	None; no other metastases	35	"<80"	35	Blank(s)	Alive	0
64	60+years	60-64 years	Male	2019	PRCDA	White	White	Non-Spanish-Hispanic-Latino	Non-Hispanic White	8581	Blank(s)	"Ts,A/AB"	8581/3: Thymoma, type A, malignant	8581/3: Thymoma, type A, malignant	"I-IIA"	Blank(s)	Blank(s)	T1a	N0	M0	1	Incomplete excision	20	None	None; diagnosed at autopsy	no_radiation	no_radiation	Surgery performed	None/Unknown	No/Unknown	No preoperative chemotherapy	no_systemic therapy	Blank(s)	Blank(s)	0	0	Not performed	No	No	No	No	None; no lymph node metastases	None; no other metastases	90	"80+"	90	Blank(s)	Alive	0
63	60+years	60-64 years	Female	2019	Not PRCDA	Other	Asian or Pacific Islander	Non-Spanish-Hispanic-Latino	Non-Hispanic Asian or Pacific Islander	8583	Blank(s)	"Ts,B1/B2"	8583/3: Thymoma, type B1, malignant	8583/3: Thymoma, type B1, malignant	"I-IIA"	Blank(s)	Blank(s)	T1a	N0	M0	1	Total/Radical excision	40	"Yes"	None; diagnosed at autopsy	no_radiation	no_radiation	Surgery performed	None/Unknown	No/Unknown	No preoperative chemotherapy	no_systemic therapy	Blank(s)	Blank(s)	2	1	negative	No	No	No	No	None; no lymph node metastases	None; no other metastases	105	"80+"	105	Blank(s)	Alive	0
74	60+years	70-74 years	Female	2019	Not PRCDA	White	White	Non-Spanish-Hispanic-Latino	Non-Hispanic White	8585	Blank(s)	"Ts,B3"	8585/3: Thymoma, type B3, malignant	8585/3: Thymoma, type B3, malignant	"I-IIA"	Blank(s)	Blank(s)	T1a	N0	M0	1	Total/Radical excision	60	None	None; diagnosed at autopsy	no_radiation	no_radiation	Surgery performed	Refused (1988+)	No/Unknown	No preoperative chemotherapy	no_systemic therapy	Blank(s)	Blank(s)	0	0	Not performed	No	No	No	No	None; no lymph node metastases	None; no other metastases	50	"<80"	50	Blank(s)	Alive	0
41	18-59years	40-44 years	Male	2018	Not PRCDA	White	White	Non-Spanish-Hispanic-Latino	Non-Hispanic White	8584	Blank(s)	"Ts,B1/B2"	8584/3: Thymoma, type B2, malignant	8584/3: Thymoma, type B2, malignant	"IIB"	Blank(s)	Blank(s)	T3	N0	M0	3A	Incomplete excision	30	None	None; diagnosed at autopsy	no_radiation	no_radiation	Surgery performed	None/Unknown	No/Unknown	No preoperative chemotherapy	no_systemic therapy	Blank(s)	Blank(s)	2	0	Not performed	No	No	No	No	None; no lymph node metastases	None; no other metastases	75	"<80"	75	Blank(s)	Alive	0
58	18-59years	55-59 years	Female	2019	Not PRCDA	White	White	Non-Spanish-Hispanic-Latino	Non-Hispanic White	8584	Blank(s)	"Ts,B1/B2"	8584/3: Thymoma, type B2, malignant	8584/3: Thymoma, type B2, malignant	"I-IIA"	Blank(s)	Blank(s)	T1a	N0	M0	1	Total/Radical excision	40	"Yes"	None; diagnosed at autopsy	no_radiation	no_radiation	Surgery performed	None/Unknown	No/Unknown	No preoperative chemotherapy	no_systemic therapy	Blank(s)	Blank(s)	0	4	negative	No	No	No	No	None; no lymph node metastases	None; no other metastases	46	"<80"	46	Blank(s)	Alive	0
67	60+years	65-69 years	Female	2009	Not PRCDA	White	White	Spanish-Hispanic-Latino	Hispanic (All Races)	8071	Poorly differentiated; Grade III	TCs	8071/3: Squamous cell carcinoma, keratinizing, NOS	8071/3: Squamous cell carcinoma, keratinizing, NOS	"III/IV"	Distant site(s)/node(s) involved	Blank(s)	Blank(s)	Blank(s)	Blank(s)	Blank(s)	Total/Radical excision	60	"Yes"	None; diagnosed at autopsy	no_radiation	no_radiation	Surgery performed	None/Unknown	Yes	No preoperative chemotherapy	Systemic therapy after surgery	Blank(s)	Blank(s)	4	10	negative	Blank(s)	Blank(s)	Blank(s)	Blank(s)	Blank(s)	Blank(s)	Blank(s)	"80+"	82	Blank(s)	Chronic Obstructive Pulmonary Disease and Allied Cond	0
54	18-59years	50-54 years	Female	2008	PRCDA	White	White	Spanish-Hispanic-Latino	Hispanic (All Races)	8140	Poorly differentiated; Grade III	TCs	8140/3: Adenocarcinoma, NOS	8140/3: Adenocarcinoma, NOS	"IIB"	Regional by both direct extension and lymph node involvement	Blank(s)	Blank(s)	Blank(s)	Blank(s)	Blank(s)	Incomplete excision	30	"Yes"	None; diagnosed at autopsy	PORT	Radiation after surgery	Surgery performed	Beam radiation	Yes	No preoperative chemotherapy	Systemic therapy after surgery	Blank(s)	Blank(s)	3	15	positive	Blank(s)	Blank(s)	Blank(s)	Blank(s)	Blank(s)	Blank(s)	Blank(s)	"<80"	50	Blank(s)	Other Endocrine including Thymus	1
71	60+years	70-74 years	Female	2009	PRCDA	White	White	Non-Spanish-Hispanic-Latino	Non-Hispanic White	8582	Unknown	"Ts,A/AB"	8582/3: Thymoma, type AB, malignant	8582/3: Thymoma, type AB, malignant	"IIB"	Regional by direct extension only	Blank(s)	Blank(s)	Blank(s)	Blank(s)	Blank(s)	Total/Radical excision	40	"Yes"	None; diagnosed at autopsy	PORT	Radiation after surgery	Surgery performed	Beam radiation	Yes	Preoperative chemotherapy	Systemic therapy before surgery	Blank(s)	Blank(s)	1	4	negative	Blank(s)	Blank(s)	Blank(s)	Blank(s)	Blank(s)	Blank(s)	Blank(s)	"80+"	120	Blank(s)	Alive	0
45	18-59years	45-49 years	Female	2015	PRCDA	White	White	Non-Spanish-Hispanic-Latino	Non-Hispanic White	8070	Poorly differentiated; Grade III	TCs	8070/3: Squamous cell carcinoma, NOS	8070/3: Squamous cell carcinoma, NOS	"III/IV"	Distant site(s)/node(s) involved	Blank(s)	Blank(s)	Blank(s)	Blank(s)	Blank(s)	Total/Radical excision	60	"Yes"	None; diagnosed at autopsy	PORT	Radiation after surgery	Surgery performed	Radiation, NOS method or source not specified	Yes	Preoperative chemotherapy	Systemic therapy before surgery	Blank(s)	Blank(s)	2	20	positive	No	No	No	No	Blank(s)	Blank(s)	Blank(s)	"80+"	70	Blank(s)	Alive	0
77	60+years	75-79 years	Male	2017	Not PRCDA	White	White	Spanish-Hispanic-Latino	Hispanic (All Races)	8070	Poorly differentiated; Grade III	TCs	8070/3: Squamous cell carcinoma, NOS	8070/3: Squamous cell carcinoma, NOS	"IIB"	Regional by direct extension only	Blank(s)	Blank(s)	Blank(s)	Blank(s)	Blank(s)	Total/Radical excision	60	None	None; diagnosed at autopsy	PORT	Radiation after surgery	Surgery performed	Beam radiation	No/Unknown	No preoperative chemotherapy	no_systemic therapy	Blank(s)	Blank(s)	0	0	Not performed	No	No	No	No	None; no lymph node metastases	None; no other metastases	48	"<80"	48	Blank(s)	Other Endocrine including Thymus	1
65	60+years	65-69 years	Male	2018	Not PRCDA	White	White	Spanish-Hispanic-Latino	Hispanic (All Races)	8585	Blank(s)	"Ts,B3"	8585/3: Thymoma, type B3, malignant	8585/3: Thymoma, type B3, malignant	"I-IIA"	Blank(s)	Blank(s)	T1a	N0	M0	1	Incomplete excision	20	None	None; diagnosed at autopsy	no_radiation	no_radiation	Surgery performed	None/Unknown	No/Unknown	No preoperative chemotherapy	no_systemic therapy	Blank(s)	Blank(s)	0	0	Not performed	No	No	No	No	None; no lymph node metastases	None; no other metastases	128	"80+"	128	Blank(s)	Alive	0
79	60+years	75-79 years	Male	2017	PRCDA	White	White	Non-Spanish-Hispanic-Latino	Non-Hispanic White	8582	Unknown	"Ts,A/AB"	8582/3: Thymoma, type AB, malignant	8582/3: Thymoma, type AB, malignant	"I-IIA"	Localized only	Blank(s)	Blank(s)	Blank(s)	Blank(s)	Blank(s)	Total/Radical excision	40	None	None; diagnosed at autopsy	no_radiation	no_radiation	Surgery performed	None/Unknown	No/Unknown	No preoperative chemotherapy	no_systemic therapy	Blank(s)	Blank(s)	3	99	Not performed	No	No	No	No	None; no lymph node metastases	None; no other metastases	37	"<80"	37	Blank(s)	Alive	0
69	60+years	65-69 years	Male	2008	PRCDA	White	White	Non-Spanish-Hispanic-Latino	Non-Hispanic White	8580	Unknown	"Ts,NOS"	8580/3: Thymoma, malignant, NOS	8580/3: Thymoma, malignant, NOS	"IIB"	Regional by direct extension only	Blank(s)	Blank(s)	Blank(s)	Blank(s)	Blank(s)	Incomplete excision	30	None	None; diagnosed at autopsy	no_radiation	no_radiation	Surgery performed	None/Unknown	No/Unknown	No preoperative chemotherapy	no_systemic therapy	Blank(s)	Blank(s)	1	0	Not performed	Blank(s)	Blank(s)	Blank(s)	Blank(s)	Blank(s)	Blank(s)	Blank(s)	"<80"	62	Blank(s)	Other Endocrine including Thymus	1
75	60+years	75-79 years	Male	2009	PRCDA	White	White	Non-Spanish-Hispanic-Latino	Non-Hispanic White	8586	Unknown	TCs	8586/3: Thymic carcinoma, NOS	8586/3: Thymic carcinoma, NOS	"III/IV"	Distant site(s)/node(s) involved	Blank(s)	Blank(s)	Blank(s)	Blank(s)	Blank(s)	Incomplete excision	30	"Yes"	None; diagnosed at autopsy	no_radiation	no_radiation	Surgery performed	None/Unknown	No/Unknown	No preoperative chemotherapy	no_systemic therapy	Blank(s)	Blank(s)	2	5	positive	Blank(s)	Blank(s)	Blank(s)	Blank(s)	Blank(s)	Blank(s)	Blank(s)	"<80"	35	Blank(s)	Diseases of Heart	0
83	60+years	80-84 years	Male	2010	Not PRCDA	White	White	Non-Spanish-Hispanic-Latino	Non-Hispanic White	8580	Unknown	"Ts,NOS"	8580/3: Thymoma, malignant, NOS	8580/3: Thymoma, malignant, NOS	"IIB"	Regional by direct extension only	Blank(s)	Blank(s)	Blank(s)	Blank(s)	Blank(s)	NOS	90	"Yes"	None; diagnosed at autopsy	no_radiation	no_radiation	Surgery performed	None/Unknown	No/Unknown	No preoperative chemotherapy	no_systemic therapy	Blank(s)	Blank(s)	0	2	negative	No	No	No	No	Blank(s)	Blank(s)	Blank(s)	Unknown	Unknown	Blank(s)	Diabetes Mellitus	0
60	60+years	60-64 years	Female	2010	PRCDA	White	White	Non-Spanish-Hispanic-Latino	Non-Hispanic White	8586	Moderately differentiated; Grade II	TCs	8586/3: Thymic carcinoma, NOS	8586/3: Thymic carcinoma, NOS	"IIB"	Regional by both direct extension and lymph node involvement	Blank(s)	Blank(s)	Blank(s)	Blank(s)	Blank(s)	Total/Radical excision	40	None	None; diagnosed at autopsy	no_radiation	no_radiation	Surgery performed	None/Unknown	Yes	Preoperative chemotherapy	Systemic therapy both before and after surgery	Blank(s)	Blank(s)	2	98	negative	No	No	No	No	Blank(s)	Blank(s)	Blank(s)	"<80"	61	Blank(s)	Other Endocrine including Thymus	1
60	60+years	60-64 years	Male	2016	PRCDA	White	White	Spanish-Hispanic-Latino	Hispanic (All Races)	8582	Unknown	"Ts,A/AB"	8582/3: Thymoma, type AB, malignant	8582/3: Thymoma, type AB, malignant	"I-IIA"	Localized only	Blank(s)	Blank(s)	Blank(s)	Blank(s)	Blank(s)	Total/Radical excision	40	None	None; diagnosed at autopsy	no_radiation	no_radiation	Surgery performed	None/Unknown	No/Unknown	No preoperative chemotherapy	no_systemic therapy	Blank(s)	Blank(s)	0	0	Not performed	No	No	No	No	None; no lymph node metastases	None; no other metastases	32	"<80"	32	Blank(s)	Alive	0
23	18-59years	20-24 years	Female	2010	PRCDA	Other	American Indian/Alaska Native	Non-Spanish-Hispanic-Latino	Non-Hispanic American Indian/Alaska Native	8583	Unknown	"Ts,B1/B2"	8583/3: Thymoma, type B1, malignant	8583/3: Thymoma, type B1, malignant	"IIB"	Regional by direct extension only	Blank(s)	Blank(s)	Blank(s)	Blank(s)	Blank(s)	Total/Radical excision	40	None	None; diagnosed at autopsy	PORT	Radiation after surgery	Surgery performed	Radiation, NOS method or source not specified	No/Unknown	No preoperative chemotherapy	no_systemic therapy	Blank(s)	Blank(s)	0	0	Not performed	No	No	No	No	Blank(s)	Blank(s)	Blank(s)	"80+"	70	Blank(s)	Alive	0
68	60+years	65-69 years	Female	2011	PRCDA	White	White	Spanish-Hispanic-Latino	Hispanic (All Races)	8583	Unknown	"Ts,B1/B2"	8583/3: Thymoma, type B1, malignant	8583/3: Thymoma, type B1, malignant	"IIB"	Regional by direct extension only	Blank(s)	Blank(s)	Blank(s)	Blank(s)	Blank(s)	Total/Radical excision	40	"Yes"	None; diagnosed at autopsy	PORT	Radiation after surgery	Surgery performed	Beam radiation	No/Unknown	No preoperative chemotherapy	no_systemic therapy	Blank(s)	Blank(s)	0	0	Not performed	No	No	No	No	Blank(s)	Blank(s)	Blank(s)	Unknown	Unknown	Blank(s)	Alive	0
63	60+years	60-64 years	Female	2011	PRCDA	White	White	Non-Spanish-Hispanic-Latino	Non-Hispanic White	8585	Unknown	"Ts,B3"	8585/3: Thymoma, type B3, malignant	8585/3: Thymoma, type B3, malignant	"I-IIA"	Localized only	Blank(s)	Blank(s)	Blank(s)	Blank(s)	Blank(s)	Incomplete excision	27	"Yes"	None; diagnosed at autopsy	PORT	Radiation after surgery	Surgery performed	Beam radiation	No/Unknown	No preoperative chemotherapy	no_systemic therapy	Blank(s)	Blank(s)	2	99	Not performed	No	No	No	No	Blank(s)	Blank(s)	Blank(s)	"<80"	55	Blank(s)	Alive	0
68	60+years	65-69 years	Male	2011	PRCDA	White	White	Non-Spanish-Hispanic-Latino	Non-Hispanic White	8580	Unknown	"Ts,NOS"	8580/3: Thymoma, malignant, NOS	8580/3: Thymoma, malignant, NOS	"IIB"	Regional lymph nodes involved only	Blank(s)	Blank(s)	Blank(s)	Blank(s)	Blank(s)	NOS	90	None	None; diagnosed at autopsy	no_radiation	no_radiation	Surgery performed	None/Unknown	Yes	Preoperative chemotherapy	Systemic therapy before surgery	Blank(s)	Blank(s)	1	0	Not performed	No	No	No	No	Blank(s)	Blank(s)	Blank(s)	"80+"	80	Blank(s)	Alive	0
66	60+years	65-69 years	Male	2012	PRCDA	White	White	Spanish-Hispanic-Latino	Hispanic (All Races)	8585	Unknown	"Ts,B3"	8585/3: Thymoma, type B3, malignant	8585/3: Thymoma, type B3, malignant	"IIB"	Regional by direct extension only	Blank(s)	Blank(s)	Blank(s)	Blank(s)	Blank(s)	Total/Radical excision	40	None	None; diagnosed at autopsy	PORT	Radiation after surgery	Surgery performed	Beam radiation	No/Unknown	No preoperative chemotherapy	no_systemic therapy	Blank(s)	Blank(s)	0	0	Not performed	No	No	No	No	Blank(s)	Blank(s)	Blank(s)	"80+"	70	Blank(s)	Other Cause of Death	0
47	18-59years	45-49 years	Female	2013	PRCDA	White	White	Non-Spanish-Hispanic-Latino	Non-Hispanic White	8580	Unknown	"Ts,NOS"	8580/3: Thymoma, malignant, NOS	8580/3: Thymoma, malignant, NOS	"I-IIA"	Localized only	Blank(s)	Blank(s)	Blank(s)	Blank(s)	Blank(s)	Incomplete excision	27	None	None; diagnosed at autopsy	no_radiation	no_radiation	Surgery performed	None/Unknown	No/Unknown	No preoperative chemotherapy	no_systemic therapy	Blank(s)	Blank(s)	0	0	Not performed	No	No	No	No	Blank(s)	Blank(s)	Blank(s)	"<80"	50	Blank(s)	Alive	0
67	60+years	65-69 years	Female	2013	PRCDA	White	White	Non-Spanish-Hispanic-Latino	Non-Hispanic White	8013	Poorly differentiated; Grade III	NETs	8013/3: Large cell neuroendocrine carcinoma	8013/3: Large cell neuroendocrine carcinoma	"IIB"	Regional lymph nodes involved only	Blank(s)	Blank(s)	Blank(s)	Blank(s)	Blank(s)	Total/Radical excision	40	"Yes"	None; diagnosed at autopsy	PORT	Radiation after surgery	Surgery performed	Beam radiation	Yes	No preoperative chemotherapy	Systemic therapy after surgery	Blank(s)	Blank(s)	0	1	positive	No	No	No	No	Blank(s)	Blank(s)	Blank(s)	"<80"	65	Blank(s)	Alive	0
63	60+years	60-64 years	Male	2013	PRCDA	White	White	Spanish-Hispanic-Latino	Hispanic (All Races)	8580	Unknown	"Ts,NOS"	8580/3: Thymoma, malignant, NOS	8580/3: Thymoma, malignant, NOS	"I-IIA"	Localized only	Blank(s)	Blank(s)	Blank(s)	Blank(s)	Blank(s)	Incomplete excision	27	"Yes"	None; diagnosed at autopsy	PORT	Radiation after surgery	Surgery performed	Beam radiation	No/Unknown	No preoperative chemotherapy	no_systemic therapy	Blank(s)	Blank(s)	1	7	negative	No	No	No	No	Blank(s)	Blank(s)	Blank(s)	"80+"	70	Blank(s)	Alive	0
70	60+years	70-74 years	Female	2013	Not PRCDA	White	White	Non-Spanish-Hispanic-Latino	Non-Hispanic White	8580	Unknown	"Ts,NOS"	8580/3: Thymoma, malignant, NOS	8580/3: Thymoma, malignant, NOS	"IIB"	Regional by direct extension only	Blank(s)	Blank(s)	Blank(s)	Blank(s)	Blank(s)	Incomplete excision	20	None	None; diagnosed at autopsy	PORT	Radiation after surgery	Surgery performed	Beam radiation	No/Unknown	No preoperative chemotherapy	no_systemic therapy	Blank(s)	Blank(s)	1	0	Not performed	No	No	No	No	Blank(s)	Blank(s)	Blank(s)	"<80"	56	Blank(s)	Alive	0
33	18-59years	30-34 years	Male	2014	PRCDA	White	White	Spanish-Hispanic-Latino	Hispanic (All Races)	8583	Unknown	"Ts,B1/B2"	8583/3: Thymoma, type B1, malignant	8583/3: Thymoma, type B1, malignant	"IIB"	Regional by direct extension only	Blank(s)	Blank(s)	Blank(s)	Blank(s)	Blank(s)	Incomplete excision	30	None	None; diagnosed at autopsy	PORT	Radiation after surgery	Surgery performed	Beam radiation	No/Unknown	No preoperative chemotherapy	no_systemic therapy	Blank(s)	Blank(s)	0	0	Not performed	No	No	No	No	Blank(s)	Blank(s)	Blank(s)	Unknown	Unknown	Blank(s)	Alive	0
51	18-59years	50-54 years	Male	2015	PRCDA	White	White	Spanish-Hispanic-Latino	Hispanic (All Races)	8582	Unknown	"Ts,A/AB"	8582/3: Thymoma, type AB, malignant	8582/3: Thymoma, type AB, malignant	"I-IIA"	Localized only	Blank(s)	Blank(s)	Blank(s)	Blank(s)	Blank(s)	Total/Radical excision	40	"Yes"	None; diagnosed at autopsy	no_radiation	no_radiation	Surgery performed	None/Unknown	No/Unknown	No preoperative chemotherapy	no_systemic therapy	Blank(s)	Blank(s)	2	8	negative	No	No	No	No	Blank(s)	Blank(s)	Blank(s)	"<80"	75	Blank(s)	Alive	0
58	18-59years	55-59 years	Male	2015	PRCDA	White	White	Non-Spanish-Hispanic-Latino	Non-Hispanic White	8580	Unknown	"Ts,NOS"	8580/3: Thymoma, malignant, NOS	8580/3: Thymoma, malignant, NOS	"IIB"	Regional by direct extension only	Blank(s)	Blank(s)	Blank(s)	Blank(s)	Blank(s)	Total/Radical excision	40	None	None; diagnosed at autopsy	PORT	Radiation after surgery	Surgery performed	Beam radiation	No/Unknown	No preoperative chemotherapy	no_systemic therapy	Blank(s)	Blank(s)	2	0	Not performed	No	No	No	No	Blank(s)	Blank(s)	Blank(s)	"<80"	69	Blank(s)	Alive	0
83	60+years	80-84 years	Female	2016	PRCDA	White	White	Non-Spanish-Hispanic-Latino	Non-Hispanic White	8246	Poorly differentiated; Grade III	NETs	8246/3: Neuroendocrine carcinoma, NOS	8246/3: Neuroendocrine carcinoma, NOS	"IIB"	Regional by direct extension only	Blank(s)	Blank(s)	Blank(s)	Blank(s)	Blank(s)	Incomplete excision	50	None	None; diagnosed at autopsy	PORT	Radiation after surgery	Surgery performed	Beam radiation	Yes	No preoperative chemotherapy	Systemic therapy after surgery	Blank(s)	Blank(s)	1	0	Not performed	No	No	No	No	None; no lymph node metastases	Yes; distant mets in known site(s) other than bone, brain, liver, lung, dist LN	69	"<80"	69	Blank(s)	Other Endocrine including Thymus	1
52	18-59years	50-54 years	Male	2015	PRCDA	White	White	Non-Spanish-Hispanic-Latino	Non-Hispanic White	8582	Unknown	"Ts,A/AB"	8582/3: Thymoma, type AB, malignant	8582/3: Thymoma, type AB, malignant	"IIB"	Regional by direct extension only	Blank(s)	Blank(s)	Blank(s)	Blank(s)	Blank(s)	Total/Radical excision	40	None	None; diagnosed at autopsy	no_radiation	no_radiation	Surgery performed	None/Unknown	No/Unknown	No preoperative chemotherapy	no_systemic therapy	Blank(s)	Blank(s)	3	0	Not performed	No	No	No	No	Blank(s)	Blank(s)	Blank(s)	"<80"	63	Blank(s)	Alive	0
66	60+years	65-69 years	Female	2016	PRCDA	Black	Black	Non-Spanish-Hispanic-Latino	Non-Hispanic Black	8585	Unknown	"Ts,B3"	8585/3: Thymoma, type B3, malignant	8585/3: Thymoma, type B3, malignant	"I-IIA"	Localized only	Blank(s)	Blank(s)	Blank(s)	Blank(s)	Blank(s)	Total/Radical excision	40	"Yes"	None; diagnosed at autopsy	no_radiation	no_radiation	Surgery performed	None/Unknown	No/Unknown	No preoperative chemotherapy	no_systemic therapy	Blank(s)	Blank(s)	2	2	negative	No	No	No	No	None; no lymph node metastases	None; no other metastases	100	"80+"	100	Blank(s)	Alive	0
39	18-59years	35-39 years	Male	2016	PRCDA	White	White	Spanish-Hispanic-Latino	Hispanic (All Races)	8581	Unknown	"Ts,A/AB"	8581/3: Thymoma, type A, malignant	8581/3: Thymoma, type A, malignant	"IIB"	Regional by direct extension only	Blank(s)	Blank(s)	Blank(s)	Blank(s)	Blank(s)	Total/Radical excision	40	"Yes"	None; diagnosed at autopsy	PORT	Radiation after surgery	Surgery performed	Beam radiation	No/Unknown	No preoperative chemotherapy	no_systemic therapy	Blank(s)	Blank(s)	1	5	negative	No	No	No	No	None; no lymph node metastases	None; no other metastases	126	"80+"	126	Blank(s)	Alive	0
72	60+years	70-74 years	Female	2016	PRCDA	White	White	Non-Spanish-Hispanic-Latino	Non-Hispanic White	8580	Unknown	"Ts,NOS"	8580/3: Thymoma, malignant, NOS	8580/3: Thymoma, malignant, NOS	"IIB"	Regional by direct extension only	Blank(s)	Blank(s)	Blank(s)	Blank(s)	Blank(s)	Total/Radical excision	60	None	None; diagnosed at autopsy	PORT	Radiation after surgery	Surgery performed	Beam radiation	No/Unknown	No preoperative chemotherapy	no_systemic therapy	Blank(s)	Blank(s)	0	0	Not performed	No	No	No	No	None; no lymph node metastases	None; no other metastases	72	"<80"	72	Blank(s)	Alive	0
57	18-59years	55-59 years	Female	2017	PRCDA	White	White	Spanish-Hispanic-Latino	Hispanic (All Races)	8581	Unknown	"Ts,A/AB"	8581/3: Thymoma, type A, malignant	8581/3: Thymoma, type A, malignant	"I-IIA"	Localized only	Blank(s)	Blank(s)	Blank(s)	Blank(s)	Blank(s)	Total/Radical excision	40	None	None; diagnosed at autopsy	no_radiation	no_radiation	Surgery performed	None/Unknown	No/Unknown	No preoperative chemotherapy	no_systemic therapy	Blank(s)	Blank(s)	14	0	Not performed	No	No	No	No	None; no lymph node metastases	None; no other metastases	43	"<80"	43	Blank(s)	Alive	0
73	60+years	70-74 years	Male	2016	PRCDA	White	White	Non-Spanish-Hispanic-Latino	Non-Hispanic White	8582	Unknown	"Ts,A/AB"	8582/3: Thymoma, type AB, malignant	8582/3: Thymoma, type AB, malignant	"I-IIA"	Localized only	Blank(s)	Blank(s)	Blank(s)	Blank(s)	Blank(s)	Total/Radical excision	40	None	None; diagnosed at autopsy	no_radiation	no_radiation	Surgery performed	None/Unknown	No/Unknown	No preoperative chemotherapy	no_systemic therapy	Blank(s)	Blank(s)	1	99	Not performed	No	No	No	No	None; no lymph node metastases	None; no other metastases	85	"80+"	85	Blank(s)	Alive	0
36	18-59years	35-39 years	Male	2017	PRCDA	White	White	Non-Spanish-Hispanic-Latino	Non-Hispanic White	8586	Poorly differentiated; Grade III	TCs	8586/3: Thymic carcinoma, NOS	8586/3: Thymic carcinoma, NOS	"IIB"	Regional by direct extension only	Blank(s)	Blank(s)	Blank(s)	Blank(s)	Blank(s)	Total/Radical excision	60	"Yes"	None; diagnosed at autopsy	PORT	Radiation after surgery	Surgery performed	Radiation, NOS method or source not specified	Yes	Preoperative chemotherapy	Systemic therapy before surgery	Blank(s)	Blank(s)	4	6	negative	No	No	No	No	None; no lymph node metastases	None; no other metastases	82	"80+"	82	Blank(s)	Alive	0
65	60+years	65-69 years	Male	2018	PRCDA	White	White	Spanish-Hispanic-Latino	Hispanic (All Races)	8580	Blank(s)	"Ts,NOS"	8580/3: Thymoma, malignant, NOS	8580/3: Thymoma, malignant, NOS	"IIB"	Blank(s)	Blank(s)	T1b	N0	M0	1	Total/Radical excision	60	"Yes"	None; diagnosed at autopsy	PORT	Radiation after surgery	Surgery performed	Beam radiation	No/Unknown	No preoperative chemotherapy	no_systemic therapy	Blank(s)	Blank(s)	0	3	negative	No	No	No	No	None; no lymph node metastases	None; no other metastases	36	"<80"	36	Blank(s)	Alive	0
75	60+years	75-79 years	Male	2018	PRCDA	White	White	Spanish-Hispanic-Latino	Hispanic (All Races)	8583	Blank(s)	"Ts,B1/B2"	8583/3: Thymoma, type B1, malignant	8583/3: Thymoma, type B1, malignant	"I-IIA"	Blank(s)	Blank(s)	T1a	N0	M0	1	Incomplete excision	50	"Yes"	None; diagnosed at autopsy	no_radiation	no_radiation	Surgery performed	None/Unknown	No/Unknown	No preoperative chemotherapy	no_systemic therapy	Blank(s)	Blank(s)	2	4	negative	No	No	No	No	None; no lymph node metastases	None; no other metastases	68	"<80"	68	Blank(s)	Alive	0
68	60+years	65-69 years	Male	2017	PRCDA	White	White	Spanish-Hispanic-Latino	Hispanic (All Races)	8582	Unknown	"Ts,A/AB"	8582/3: Thymoma, type AB, malignant	8582/3: Thymoma, type AB, malignant	"I-IIA"	Localized only	Blank(s)	Blank(s)	Blank(s)	Blank(s)	Blank(s)	Total/Radical excision	40	None	None; diagnosed at autopsy	no_radiation	no_radiation	Surgery performed	None/Unknown	No/Unknown	No preoperative chemotherapy	no_systemic therapy	Blank(s)	Blank(s)	0	0	Not performed	No	No	No	No	None; no lymph node metastases	None; no other metastases	100	"80+"	100	Blank(s)	Alive	0
48	18-59years	45-49 years	Male	2019	PRCDA	White	White	Non-Spanish-Hispanic-Latino	Non-Hispanic White	8584	Blank(s)	"Ts,B1/B2"	8584/3: Thymoma, type B2, malignant	8584/3: Thymoma, type B2, malignant	"I-IIA"	Blank(s)	Blank(s)	T1	N0	M0	1	Total/Radical excision	60	"Yes"	Non-primary surgical procedure to other regional sites	PORT	Radiation after surgery	Surgery performed	Beam radiation	Yes	No preoperative chemotherapy	Systemic therapy after surgery	Blank(s)	Blank(s)	7	0	Not performed	No	No	No	No	None; no lymph node metastases	None; no other metastases	74	"<80"	74	Blank(s)	Alive	0
60	60+years	60-64 years	Female	2018	PRCDA	White	White	Non-Spanish-Hispanic-Latino	Non-Hispanic White	8583	Blank(s)	"Ts,B1/B2"	8583/3: Thymoma, type B1, malignant	8583/3: Thymoma, type B1, malignant	"I-IIA"	Blank(s)	Blank(s)	T1a	N0	M0	1	Total/Radical excision	40	None	None; diagnosed at autopsy	no_radiation	no_radiation	Surgery performed	None/Unknown	No/Unknown	No preoperative chemotherapy	no_systemic therapy	Blank(s)	Blank(s)	1	0	Not performed	No	No	No	No	None; no lymph node metastases	None; no other metastases	80	"80+"	80	Blank(s)	Alive	0
57	18-59years	55-59 years	Female	2018	PRCDA	White	White	Spanish-Hispanic-Latino	Hispanic (All Races)	8582	Blank(s)	"Ts,A/AB"	8582/3: Thymoma, type AB, malignant	8582/3: Thymoma, type AB, malignant	"IIB"	Blank(s)	Blank(s)	T1b	N0	M0	1	Incomplete excision	30	"Yes"	Non-primary surgical procedure to distant site	no_radiation	no_radiation	Surgery performed	None/Unknown	Yes	Preoperative chemotherapy	Systemic therapy before surgery	Blank(s)	Blank(s)	3	1	negative	No	No	No	No	None; no lymph node metastases	None; no other metastases	999	Unknown	Unknown	Blank(s)	Alive	0
75	60+years	75-79 years	Male	2019	PRCDA	White	White	Spanish-Hispanic-Latino	Hispanic (All Races)	8580	Blank(s)	"Ts,NOS"	8580/3: Thymoma, malignant, NOS	8580/3: Thymoma, malignant, NOS	"IIB"	Blank(s)	Blank(s)	T1b	N0	M0	1	Total/Radical excision	40	"Yes"	None; diagnosed at autopsy	PORT	Radiation after surgery	Surgery performed	Beam radiation	No/Unknown	No preoperative chemotherapy	no_systemic therapy	Blank(s)	Blank(s)	0	11	negative	No	No	No	No	None; no lymph node metastases	None; no other metastases	41	"<80"	41	Blank(s)	Alive	0
64	60+years	60-64 years	Male	2007	PRCDA	White	White	Non-Spanish-Hispanic-Latino	Non-Hispanic White	8582	Unknown	"Ts,A/AB"	8582/3: Thymoma, type AB, malignant	8582/3: Thymoma, type AB, malignant	"IIB"	Regional by direct extension only	Blank(s)	Blank(s)	Blank(s)	Blank(s)	Blank(s)	Incomplete excision	30	None	None; diagnosed at autopsy	no_radiation	no_radiation	Surgery performed	None/Unknown	Yes	No preoperative chemotherapy	Systemic therapy after surgery	Blank(s)	Blank(s)	2	0	Not performed	Blank(s)	Blank(s)	Blank(s)	Blank(s)	Blank(s)	Blank(s)	Blank(s)	"<80"	36	Blank(s)	In situ, benign or unknown behavior neoplasm	1
63	60+years	60-64 years	Male	2010	PRCDA	White	White	Non-Spanish-Hispanic-Latino	Non-Hispanic White	8583	Unknown	"Ts,B1/B2"	8583/3: Thymoma, type B1, malignant	8583/3: Thymoma, type B1, malignant	"IIB"	Regional by direct extension only	Blank(s)	Blank(s)	Blank(s)	Blank(s)	Blank(s)	Incomplete excision	30	None	None; diagnosed at autopsy	PORT	Radiation after surgery	Surgery performed	Beam radiation	Yes	No preoperative chemotherapy	Systemic therapy after surgery	Blank(s)	Blank(s)	1	0	Not performed	No	No	No	No	Blank(s)	Blank(s)	Blank(s)	"<80"	40	Blank(s)	Alive	0
56	18-59years	55-59 years	Female	2011	PRCDA	White	White	Non-Spanish-Hispanic-Latino	Non-Hispanic White	8430	Moderately differentiated; Grade II	TCs	8430/3: Mucoepidermoid carcinoma	8430/3: Mucoepidermoid carcinoma	"I-IIA"	Localized only	Blank(s)	Blank(s)	Blank(s)	Blank(s)	Blank(s)	Total/Radical excision	40	None	None; diagnosed at autopsy	PORT	Radiation after surgery	Surgery performed	Beam radiation	No/Unknown	No preoperative chemotherapy	no_systemic therapy	Blank(s)	Blank(s)	1	0	Not performed	No	No	No	No	Blank(s)	Blank(s)	Blank(s)	"<80"	75	Blank(s)	Alive	0
70	60+years	70-74 years	Female	2018	PRCDA	White	White	Non-Spanish-Hispanic-Latino	Non-Hispanic White	8586	Blank(s)	TCs	8586/3: Thymic carcinoma, NOS	8586/3: Thymic carcinoma, NOS	"IIB"	Blank(s)	Blank(s)	T1b	N1	M0	4A	Total/Radical excision	40	"Yes"	None; diagnosed at autopsy	PORT	Radiation after surgery	Surgery performed	Beam radiation	Yes	No preoperative chemotherapy	Systemic therapy after surgery	Blank(s)	Blank(s)	2	10	positive	No	No	No	No	None; no lymph node metastases	None; no other metastases	50	"<80"	50	Blank(s)	Alive	0
72	60+years	70-74 years	Male	2008	PRCDA	Black	Black	Non-Spanish-Hispanic-Latino	Non-Hispanic Black	8586	Poorly differentiated; Grade III	TCs	8586/3: Thymic carcinoma, NOS	8586/3: Thymic carcinoma, NOS	"I-IIA"	Localized only	Blank(s)	Blank(s)	Blank(s)	Blank(s)	Blank(s)	Incomplete excision	30	"Yes"	None; diagnosed at autopsy	PORT	Radiation after surgery	Surgery performed	Beam radiation	No/Unknown	No preoperative chemotherapy	no_systemic therapy	Blank(s)	Blank(s)	0	9	negative	Blank(s)	Blank(s)	Blank(s)	Blank(s)	Blank(s)	Blank(s)	Blank(s)	Unknown	Unknown	Blank(s)	Prostate	0
53	18-59years	50-54 years	Male	2007	PRCDA	White	White	Non-Spanish-Hispanic-Latino	Non-Hispanic White	8123	Unknown	TCs	8123/3: Basaloid carcinoma	8123/3: Basaloid carcinoma	"III/IV"	Distant site(s)/node(s) involved	Blank(s)	Blank(s)	Blank(s)	Blank(s)	Blank(s)	Total/Radical excision	60	"Yes"	Non-primary surgical procedure to distant site	no_radiation	no_radiation	Surgery performed	None/Unknown	Yes	Preoperative chemotherapy	Systemic therapy before surgery	Blank(s)	Blank(s)	1	2	negative	Blank(s)	Blank(s)	Blank(s)	Blank(s)	Blank(s)	Blank(s)	Blank(s)	"80+"	88	Blank(s)	Alive	0
77	60+years	75-79 years	Female	2012	PRCDA	White	White	Non-Spanish-Hispanic-Latino	Non-Hispanic White	8581	Unknown	"Ts,A/AB"	8581/3: Thymoma, type A, malignant	8581/3: Thymoma, type A, malignant	"IIB"	Regional by direct extension only	Blank(s)	Blank(s)	Blank(s)	Blank(s)	Blank(s)	Total/Radical excision	60	None	None; diagnosed at autopsy	PORT	Radiation after surgery	Surgery performed	Beam radiation	No/Unknown	No preoperative chemotherapy	no_systemic therapy	Blank(s)	Blank(s)	0	0	Not performed	No	No	No	No	Blank(s)	Blank(s)	Blank(s)	"<80"	42	Blank(s)	Alive	0
85	60+years	85+ years	Female	2019	PRCDA	White	White	Non-Spanish-Hispanic-Latino	Non-Hispanic White	8070	Blank(s)	TCs	8070/3: Squamous cell carcinoma, NOS	8070/3: Squamous cell carcinoma, NOS	"I-IIA"	Blank(s)	Blank(s)	T1a	N0	M0	1	Total/Radical excision	40	"Yes"	None; diagnosed at autopsy	PORT	Radiation after surgery	Surgery performed	Beam radiation	No/Unknown	No preoperative chemotherapy	no_systemic therapy	Blank(s)	Blank(s)	1	7	negative	No	No	No	No	None; no lymph node metastases	None; no other metastases	46	"<80"	46	Blank(s)	Alive	0
42	18-59years	40-44 years	Male	2007	PRCDA	White	White	Non-Spanish-Hispanic-Latino	Non-Hispanic White	8583	Unknown	"Ts,B1/B2"	8583/3: Thymoma, type B1, malignant	8583/3: Thymoma, type B1, malignant	"IIB"	Regional by direct extension only	Blank(s)	Blank(s)	Blank(s)	Blank(s)	Blank(s)	Total/Radical excision	40	"Yes"	None; diagnosed at autopsy	no_radiation	no_radiation	Surgery performed	Recommended, unknown if administered	No/Unknown	No preoperative chemotherapy	no_systemic therapy	Blank(s)	Blank(s)	1	2	negative	Blank(s)	Blank(s)	Blank(s)	Blank(s)	Blank(s)	Blank(s)	Blank(s)	"80+"	137	Blank(s)	Alive	0
53	18-59years	50-54 years	Male	2007	PRCDA	White	White	Non-Spanish-Hispanic-Latino	Non-Hispanic White	8582	Unknown	"Ts,A/AB"	8582/3: Thymoma, type AB, malignant	8582/3: Thymoma, type AB, malignant	"IIB"	Regional by direct extension only	Blank(s)	Blank(s)	Blank(s)	Blank(s)	Blank(s)	Total/Radical excision	40	"Yes"	None; diagnosed at autopsy	PORT	Radiation after surgery	Surgery performed	Beam radiation	No/Unknown	No preoperative chemotherapy	no_systemic therapy	Blank(s)	Blank(s)	1	1	negative	Blank(s)	Blank(s)	Blank(s)	Blank(s)	Blank(s)	Blank(s)	Blank(s)	"<80"	58	Blank(s)	Alive	0
63	60+years	60-64 years	Male	2007	PRCDA	White	White	Non-Spanish-Hispanic-Latino	Non-Hispanic White	8583	Unknown	"Ts,B1/B2"	8583/3: Thymoma, type B1, malignant	8583/3: Thymoma, type B1, malignant	"IIB"	Regional by direct extension only	Blank(s)	Blank(s)	Blank(s)	Blank(s)	Blank(s)	Total/Radical excision	60	"Yes"	None; diagnosed at autopsy	no_radiation	no_radiation	Surgery performed	Refused (1988+)	Yes	Preoperative chemotherapy	Systemic therapy before surgery	Blank(s)	Blank(s)	1	3	negative	Blank(s)	Blank(s)	Blank(s)	Blank(s)	Blank(s)	Blank(s)	Blank(s)	"80+"	97	Blank(s)	Alive	0
59	18-59years	55-59 years	Female	2007	PRCDA	Other	Asian or Pacific Islander	Non-Spanish-Hispanic-Latino	Non-Hispanic Asian or Pacific Islander	8582	Unknown	"Ts,A/AB"	8582/3: Thymoma, type AB, malignant	8582/3: Thymoma, type AB, malignant	"I-IIA"	Localized only	Blank(s)	Blank(s)	Blank(s)	Blank(s)	Blank(s)	Incomplete excision	30	"Yes"	None; diagnosed at autopsy	PORT	Radiation after surgery	Surgery performed	Beam radiation	No/Unknown	No preoperative chemotherapy	no_systemic therapy	Blank(s)	Blank(s)	0	4	negative	Blank(s)	Blank(s)	Blank(s)	Blank(s)	Blank(s)	Blank(s)	Blank(s)	"80+"	70	Blank(s)	Alive	0
56	18-59years	55-59 years	Male	2007	PRCDA	Other	Asian or Pacific Islander	Non-Spanish-Hispanic-Latino	Non-Hispanic Asian or Pacific Islander	8070	Poorly differentiated; Grade III	TCs	8070/3: Squamous cell carcinoma, NOS	8070/3: Squamous cell carcinoma, NOS	"I-IIA"	Localized only	Blank(s)	Blank(s)	Blank(s)	Blank(s)	Blank(s)	Incomplete excision	30	"Yes"	None; diagnosed at autopsy	no_radiation	no_radiation	Surgery performed	None/Unknown	No/Unknown	No preoperative chemotherapy	no_systemic therapy	Blank(s)	Blank(s)	0	4	negative	Blank(s)	Blank(s)	Blank(s)	Blank(s)	Blank(s)	Blank(s)	Blank(s)	"<80"	64	Blank(s)	Alive	0
46	18-59years	45-49 years	Male	2007	PRCDA	White	White	Non-Spanish-Hispanic-Latino	Non-Hispanic White	8582	Unknown	"Ts,A/AB"	8582/3: Thymoma, type AB, malignant	8582/3: Thymoma, type AB, malignant	"I-IIA"	Localized only	Blank(s)	Blank(s)	Blank(s)	Blank(s)	Blank(s)	Total/Radical excision	40	None	None; diagnosed at autopsy	no_radiation	no_radiation	Surgery performed	None/Unknown	No/Unknown	No preoperative chemotherapy	no_systemic therapy	Blank(s)	Blank(s)	0	0	Not performed	Blank(s)	Blank(s)	Blank(s)	Blank(s)	Blank(s)	Blank(s)	Blank(s)	"<80"	45	Blank(s)	Alive	0
70	60+years	70-74 years	Male	2007	PRCDA	Other	Asian or Pacific Islander	Non-Spanish-Hispanic-Latino	Non-Hispanic Asian or Pacific Islander	8585	Unknown	"Ts,B3"	8585/3: Thymoma, type B3, malignant	8585/3: Thymoma, type B3, malignant	"IIB"	Regional by direct extension only	Blank(s)	Blank(s)	Blank(s)	Blank(s)	Blank(s)	Total/Radical excision	60	None	None; diagnosed at autopsy	PORT	Radiation after surgery	Surgery performed	Beam radiation	No/Unknown	No preoperative chemotherapy	no_systemic therapy	Blank(s)	Blank(s)	0	0	Not performed	Blank(s)	Blank(s)	Blank(s)	Blank(s)	Blank(s)	Blank(s)	Blank(s)	"<80"	75	Blank(s)	Diabetes Mellitus	0
70	60+years	70-74 years	Female	2007	PRCDA	Other	Asian or Pacific Islander	Non-Spanish-Hispanic-Latino	Non-Hispanic Asian or Pacific Islander	8581	Unknown	"Ts,A/AB"	8581/3: Thymoma, type A, malignant	8581/3: Thymoma, type A, malignant	"IIB"	Regional by direct extension only	Blank(s)	Blank(s)	Blank(s)	Blank(s)	Blank(s)	Total/Radical excision	40	"Yes"	None; diagnosed at autopsy	no_radiation	no_radiation	Surgery performed	None/Unknown	No/Unknown	No preoperative chemotherapy	no_systemic therapy	Blank(s)	Blank(s)	0	1	negative	Blank(s)	Blank(s)	Blank(s)	Blank(s)	Blank(s)	Blank(s)	Blank(s)	"<80"	35	Blank(s)	Alive	0
68	60+years	65-69 years	Female	2008	PRCDA	White	White	Non-Spanish-Hispanic-Latino	Non-Hispanic White	8582	Unknown	"Ts,A/AB"	8582/3: Thymoma, type AB, malignant	8582/3: Thymoma, type AB, malignant	"IIB"	Regional by direct extension only	Blank(s)	Blank(s)	Blank(s)	Blank(s)	Blank(s)	Total/Radical excision	40	"Yes"	None; diagnosed at autopsy	PORT	Radiation after surgery	Surgery performed	Beam radiation	No/Unknown	No preoperative chemotherapy	no_systemic therapy	Blank(s)	Blank(s)	1	2	negative	Blank(s)	Blank(s)	Blank(s)	Blank(s)	Blank(s)	Blank(s)	Blank(s)	"<80"	67	Blank(s)	Alive	0
84	60+years	80-84 years	Female	2007	PRCDA	White	White	Non-Spanish-Hispanic-Latino	Non-Hispanic White	8585	Unknown	"Ts,B3"	8585/3: Thymoma, type B3, malignant	8585/3: Thymoma, type B3, malignant	"IIB"	Regional by direct extension only	Blank(s)	Blank(s)	Blank(s)	Blank(s)	Blank(s)	Total/Radical excision	40	None	None; diagnosed at autopsy	PORT	Radiation after surgery	Surgery performed	Beam radiation	No/Unknown	No preoperative chemotherapy	no_systemic therapy	Blank(s)	Blank(s)	0	0	Not performed	Blank(s)	Blank(s)	Blank(s)	Blank(s)	Blank(s)	Blank(s)	Blank(s)	"<80"	40	Blank(s)	Alive	0
47	18-59years	45-49 years	Female	2008	PRCDA	White	White	Non-Spanish-Hispanic-Latino	Non-Hispanic White	8585	Well differentiated; Grade I	"Ts,B3"	8585/3: Thymoma, type B3, malignant	8585/3: Thymoma, type B3, malignant	"IIB"	Regional by direct extension only	Blank(s)	Blank(s)	Blank(s)	Blank(s)	Blank(s)	Total/Radical excision	40	"Yes"	None; diagnosed at autopsy	no_radiation	no_radiation	Surgery performed	None/Unknown	No/Unknown	No preoperative chemotherapy	no_systemic therapy	Blank(s)	Blank(s)	0	2	negative	Blank(s)	Blank(s)	Blank(s)	Blank(s)	Blank(s)	Blank(s)	Blank(s)	"<80"	42	Blank(s)	Alive	0
51	18-59years	50-54 years	Male	2008	PRCDA	White	White	Non-Spanish-Hispanic-Latino	Non-Hispanic White	8586	Undifferentiated; anaplastic; Grade IV	TCs	8586/3: Thymic carcinoma, NOS	8586/3: Thymic carcinoma, NOS	"III/IV"	Distant site(s)/node(s) involved	Blank(s)	Blank(s)	Blank(s)	Blank(s)	Blank(s)	Total/Radical excision	40	"Yes"	Any combo of sur proc to oth rg, dis lym nd, and/or dis site	PORT	Radiation after surgery	Surgery performed	Beam radiation	Yes	Preoperative chemotherapy	Systemic therapy before surgery	Blank(s)	Blank(s)	0	5	negative	Blank(s)	Blank(s)	Blank(s)	Blank(s)	Blank(s)	Blank(s)	Blank(s)	"<80"	60	Blank(s)	Alive	0
72	60+years	70-74 years	Male	2010	PRCDA	White	White	Non-Spanish-Hispanic-Latino	Non-Hispanic White	8585	Well differentiated; Grade I	"Ts,B3"	8585/3: Thymoma, type B3, malignant	8585/3: Thymoma, type B3, malignant	"III/IV"	Distant site(s)/node(s) involved	Blank(s)	Blank(s)	Blank(s)	Blank(s)	Blank(s)	Incomplete excision	30	"Yes"	None; diagnosed at autopsy	no_radiation	no_radiation	Surgery performed	None/Unknown	Yes	No preoperative chemotherapy	Systemic therapy after surgery	Blank(s)	Blank(s)	0	4	negative	No	No	No	No	Blank(s)	Blank(s)	Blank(s)	Unknown	Unknown	Blank(s)	Other Endocrine including Thymus	1
76	60+years	75-79 years	Female	2008	PRCDA	White	White	Non-Spanish-Hispanic-Latino	Non-Hispanic White	8583	Unknown	"Ts,B1/B2"	8583/3: Thymoma, type B1, malignant	8583/3: Thymoma, type B1, malignant	"IIB"	Regional by direct extension only	Blank(s)	Blank(s)	Blank(s)	Blank(s)	Blank(s)	Incomplete excision	30	None	None; diagnosed at autopsy	no_radiation	no_radiation	Surgery performed	None/Unknown	No/Unknown	No preoperative chemotherapy	no_systemic therapy	Blank(s)	Blank(s)	0	0	Not performed	Blank(s)	Blank(s)	Blank(s)	Blank(s)	Blank(s)	Blank(s)	Blank(s)	"<80"	19	Blank(s)	Diseases of Heart	0
67	60+years	65-69 years	Male	2008	PRCDA	Other	Asian or Pacific Islander	Non-Spanish-Hispanic-Latino	Non-Hispanic Asian or Pacific Islander	8013	Unknown	NETs	8013/3: Large cell neuroendocrine carcinoma	8013/3: Large cell neuroendocrine carcinoma	"IIB"	Regional by both direct extension and lymph node involvement	Blank(s)	Blank(s)	Blank(s)	Blank(s)	Blank(s)	Total/Radical excision	60	"Yes"	None; diagnosed at autopsy	PRRT	Radiation prior to surgery	Surgery performed	Beam radiation	Yes	Preoperative chemotherapy	Systemic therapy before surgery	Blank(s)	Blank(s)	0	8	positive	Blank(s)	Blank(s)	Blank(s)	Blank(s)	Blank(s)	Blank(s)	Blank(s)	"80+"	111	Blank(s)	Alive	0
43	18-59years	40-44 years	Female	2008	PRCDA	Other	Asian or Pacific Islander	Non-Spanish-Hispanic-Latino	Non-Hispanic Asian or Pacific Islander	8580	Unknown	"Ts,NOS"	8580/3: Thymoma, malignant, NOS	8580/3: Thymoma, malignant, NOS	"I-IIA"	Localized only	Blank(s)	Blank(s)	Blank(s)	Blank(s)	Blank(s)	Total/Radical excision	40	"Yes"	None; diagnosed at autopsy	no_radiation	no_radiation	Surgery performed	Recommended, unknown if administered	No/Unknown	No preoperative chemotherapy	no_systemic therapy	Blank(s)	Blank(s)	0	2	negative	Blank(s)	Blank(s)	Blank(s)	Blank(s)	Blank(s)	Blank(s)	Blank(s)	"<80"	59	Blank(s)	Alive	0
67	60+years	65-69 years	Female	2008	PRCDA	White	White	Non-Spanish-Hispanic-Latino	Non-Hispanic White	8586	Poorly differentiated; Grade III	TCs	8586/3: Thymic carcinoma, NOS	8586/3: Thymic carcinoma, NOS	"III/IV"	Distant site(s)/node(s) involved	Blank(s)	Blank(s)	Blank(s)	Blank(s)	Blank(s)	Total/Radical excision	60	"Yes"	None; diagnosed at autopsy	no_radiation	no_radiation	Surgery performed	Recommended, unknown if administered	Yes	No preoperative chemotherapy	Systemic therapy after surgery	Blank(s)	Blank(s)	0	1	negative	Blank(s)	Blank(s)	Blank(s)	Blank(s)	Blank(s)	Blank(s)	Blank(s)	"<80"	66	Blank(s)	Lung and Bronchus	1
51	18-59years	50-54 years	Male	2008	PRCDA	White	White	Non-Spanish-Hispanic-Latino	Non-Hispanic White	8249	Unknown	NETs	8249/3: Atypical carcinoid tumor	8249/3: Atypical carcinoid tumor	"IIB"	Regional by both direct extension and lymph node involvement	Blank(s)	Blank(s)	Blank(s)	Blank(s)	Blank(s)	Total/Radical excision	40	"Yes"	None; diagnosed at autopsy	PORT	Radiation after surgery	Surgery performed	Beam radiation	No/Unknown	No preoperative chemotherapy	no_systemic therapy	Blank(s)	Blank(s)	2	11	positive	Blank(s)	Blank(s)	Blank(s)	Blank(s)	Blank(s)	Blank(s)	Blank(s)	"80+"	85	Blank(s)	Miscellaneous Malignant Cancer	1
71	60+years	70-74 years	Female	2008	PRCDA	Other	Asian or Pacific Islander	Non-Spanish-Hispanic-Latino	Non-Hispanic Asian or Pacific Islander	8586	Poorly differentiated; Grade III	TCs	8586/3: Thymic carcinoma, NOS	8586/3: Thymic carcinoma, NOS	"I-IIA"	Localized only	Blank(s)	Blank(s)	Blank(s)	Blank(s)	Blank(s)	Incomplete excision	30	"Yes"	None; diagnosed at autopsy	PRRT	Radiation prior to surgery	Surgery performed	Beam radiation	Yes	Preoperative chemotherapy	Systemic therapy before surgery	Blank(s)	Blank(s)	1	6	negative	Blank(s)	Blank(s)	Blank(s)	Blank(s)	Blank(s)	Blank(s)	Blank(s)	"<80"	65	Blank(s)	Lung and Bronchus	0
25	18-59years	25-29 years	Male	2009	PRCDA	Black	Black	Non-Spanish-Hispanic-Latino	Non-Hispanic Black	8580	Unknown	"Ts,NOS"	8580/3: Thymoma, malignant, NOS	8580/3: Thymoma, malignant, NOS	"IIB"	Regional by direct extension only	Blank(s)	Blank(s)	Blank(s)	Blank(s)	Blank(s)	Total/Radical excision	60	None	None; diagnosed at autopsy	PRRT	Radiation prior to surgery	Surgery performed	Beam radiation	Yes	Preoperative chemotherapy	Systemic therapy before surgery	Blank(s)	Blank(s)	1	0	Not performed	Blank(s)	Blank(s)	Blank(s)	Blank(s)	Blank(s)	Blank(s)	Blank(s)	"80+"	82	Blank(s)	Alive	0
59	18-59years	55-59 years	Female	2009	PRCDA	White	White	Non-Spanish-Hispanic-Latino	Non-Hispanic White	8584	Unknown	"Ts,B1/B2"	8584/3: Thymoma, type B2, malignant	8584/3: Thymoma, type B2, malignant	"IIB"	Regional by direct extension only	Blank(s)	Blank(s)	Blank(s)	Blank(s)	Blank(s)	Total/Radical excision	60	None	None; diagnosed at autopsy	PORT	Radiation after surgery	Surgery performed	Beam radiation	No/Unknown	No preoperative chemotherapy	no_systemic therapy	Blank(s)	Blank(s)	2	0	Not performed	Blank(s)	Blank(s)	Blank(s)	Blank(s)	Blank(s)	Blank(s)	Blank(s)	"<80"	79	Blank(s)	Alive	0
38	18-59years	35-39 years	Female	2009	PRCDA	Black	Black	Non-Spanish-Hispanic-Latino	Non-Hispanic Black	8583	Unknown	"Ts,B1/B2"	8583/3: Thymoma, type B1, malignant	8583/3: Thymoma, type B1, malignant	"IIB"	Regional by direct extension only	Blank(s)	Blank(s)	Blank(s)	Blank(s)	Blank(s)	Total/Radical excision	60	"Yes"	None; diagnosed at autopsy	PORT	Radiation after surgery	Surgery performed	Beam radiation	Yes	Preoperative chemotherapy	Systemic therapy before surgery	Blank(s)	Blank(s)	2	1	negative	Blank(s)	Blank(s)	Blank(s)	Blank(s)	Blank(s)	Blank(s)	Blank(s)	"<80"	77	Blank(s)	Alive	0
56	18-59years	55-59 years	Male	2011	PRCDA	White	White	Non-Spanish-Hispanic-Latino	Non-Hispanic White	8584	Unknown	"Ts,B1/B2"	8584/3: Thymoma, type B2, malignant	8584/3: Thymoma, type B2, malignant	"IIB"	Regional by direct extension only	Blank(s)	Blank(s)	Blank(s)	Blank(s)	Blank(s)	Total/Radical excision	40	"Yes"	None; diagnosed at autopsy	PORT	Radiation after surgery	Surgery performed	Beam radiation	No/Unknown	No preoperative chemotherapy	no_systemic therapy	Blank(s)	Blank(s)	0	5	negative	No	No	No	No	Blank(s)	Blank(s)	Blank(s)	"80+"	120	Blank(s)	Alive	0
62	60+years	60-64 years	Female	2010	PRCDA	White	White	Non-Spanish-Hispanic-Latino	Non-Hispanic White	8586	Unknown	TCs	8586/3: Thymic carcinoma, NOS	8586/3: Thymic carcinoma, NOS	"I-IIA"	Localized only	Blank(s)	Blank(s)	Blank(s)	Blank(s)	Blank(s)	Total/Radical excision	40	"Yes"	None; diagnosed at autopsy	PORT	Radiation after surgery	Surgery performed	Beam radiation	Yes	No preoperative chemotherapy	Systemic therapy after surgery	Blank(s)	Blank(s)	0	2	negative	No	No	No	No	Blank(s)	Blank(s)	Blank(s)	"<80"	72	Blank(s)	Other Endocrine including Thymus	1
62	60+years	60-64 years	Male	2010	PRCDA	White	White	Non-Spanish-Hispanic-Latino	Non-Hispanic White	8010	Poorly differentiated; Grade III	TCs	8010/3: Carcinoma, NOS	8010/3: Carcinoma, NOS	"IIB"	Regional lymph nodes involved only	Blank(s)	Blank(s)	Blank(s)	Blank(s)	Blank(s)	Incomplete excision	30	"Yes"	None; diagnosed at autopsy	PORT	Radiation after surgery	Surgery performed	Beam radiation	Yes	No preoperative chemotherapy	Systemic therapy after surgery	Blank(s)	Blank(s)	0	4	positive	No	No	No	No	Blank(s)	Blank(s)	Blank(s)	Unknown	Unknown	Blank(s)	Alive	0
28	18-59years	25-29 years	Female	2010	PRCDA	White	White	Non-Spanish-Hispanic-Latino	Non-Hispanic White	8580	Unknown	"Ts,NOS"	8580/3: Thymoma, malignant, NOS	8580/3: Thymoma, malignant, NOS	"IIB"	Regional lymph nodes involved only	Blank(s)	Blank(s)	Blank(s)	Blank(s)	Blank(s)	Incomplete excision	30	Unknown	None; diagnosed at autopsy	PORT	Radiation after surgery	Surgery performed	Beam radiation	Yes	Preoperative chemotherapy	Systemic therapy both before and after surgery	Blank(s)	Blank(s)	0	96	negative	No	No	No	No	Blank(s)	Blank(s)	Blank(s)	"80+"	100	Blank(s)	Alive	0
48	18-59years	45-49 years	Male	2010	PRCDA	White	White	Non-Spanish-Hispanic-Latino	Non-Hispanic White	8586	Unknown	TCs	8586/3: Thymic carcinoma, NOS	8586/3: Thymic carcinoma, NOS	"III/IV"	Distant site(s)/node(s) involved	Blank(s)	Blank(s)	Blank(s)	Blank(s)	Blank(s)	Total/Radical excision	60	"Yes"	Any combo of sur proc to oth rg, dis lym nd, and/or dis site	PORT	Radiation after surgery	Surgery performed	Beam radiation	Yes	No preoperative chemotherapy	Systemic therapy after surgery	Blank(s)	Blank(s)	1	16	positive	Unknown	Unknown	Unknown	Unknown	Blank(s)	Blank(s)	Blank(s)	"<80"	57	Blank(s)	Septicemia	0
35	18-59years	35-39 years	Male	2010	PRCDA	Other	Asian or Pacific Islander	Non-Spanish-Hispanic-Latino	Non-Hispanic Asian or Pacific Islander	8586	Poorly differentiated; Grade III	TCs	8586/3: Thymic carcinoma, NOS	8586/3: Thymic carcinoma, NOS	"IIB"	Regional by direct extension only	Blank(s)	Blank(s)	Blank(s)	Blank(s)	Blank(s)	Total/Radical excision	60	None	None; diagnosed at autopsy	PORT	Radiation after surgery	Surgery performed	Beam radiation	Yes	No preoperative chemotherapy	Systemic therapy after surgery	Blank(s)	Blank(s)	0	0	Not performed	No	No	No	No	Blank(s)	Blank(s)	Blank(s)	"80+"	150	Blank(s)	Alive	0
57	18-59years	55-59 years	Male	2010	PRCDA	White	White	Non-Spanish-Hispanic-Latino	Non-Hispanic White	8582	Unknown	"Ts,A/AB"	8582/3: Thymoma, type AB, malignant	8582/3: Thymoma, type AB, malignant	"IIB"	Regional by direct extension only	Blank(s)	Blank(s)	Blank(s)	Blank(s)	Blank(s)	Total/Radical excision	60	"Yes"	None; diagnosed at autopsy	PORT	Radiation after surgery	Surgery performed	Beam radiation	Yes	Preoperative chemotherapy	Systemic therapy before surgery	Blank(s)	Blank(s)	1	1	negative	No	No	No	No	Blank(s)	Blank(s)	Blank(s)	"80+"	100	Blank(s)	Alive	0
63	60+years	60-64 years	Male	2011	PRCDA	White	White	Non-Spanish-Hispanic-Latino	Non-Hispanic White	8581	Unknown	"Ts,A/AB"	8581/3: Thymoma, type A, malignant	8581/3: Thymoma, type A, malignant	"I-IIA"	Localized only	Blank(s)	Blank(s)	Blank(s)	Blank(s)	Blank(s)	Incomplete excision	27	None	None; diagnosed at autopsy	PORT	Radiation after surgery	Surgery performed	Beam radiation	No/Unknown	No preoperative chemotherapy	no_systemic therapy	Blank(s)	Blank(s)	0	0	Not performed	No	No	No	No	Blank(s)	Blank(s)	Blank(s)	"<80"	60	Blank(s)	Alive	0
87	60+years	85+ years	Female	2011	PRCDA	Other	Asian or Pacific Islander	Non-Spanish-Hispanic-Latino	Non-Hispanic Asian or Pacific Islander	8072	Unknown	TCs	8072/3: Squamous cell carcinoma, large cell, nonkeratinizing, NOS	8072/3: Squamous cell carcinoma, large cell, nonkeratinizing, NOS	"IIB"	Regional by direct extension only	Blank(s)	Blank(s)	Blank(s)	Blank(s)	Blank(s)	Total/Radical excision	60	"Yes"	None; diagnosed at autopsy	no_radiation	no_radiation	Surgery performed	None/Unknown	No/Unknown	No preoperative chemotherapy	no_systemic therapy	Blank(s)	Blank(s)	0	13	negative	No	No	No	No	Blank(s)	Blank(s)	Blank(s)	"<80"	50	Blank(s)	Miscellaneous Malignant Cancer	1
54	18-59years	50-54 years	Male	2011	PRCDA	White	White	Non-Spanish-Hispanic-Latino	Non-Hispanic White	8586	Poorly differentiated; Grade III	TCs	8586/3: Thymic carcinoma, NOS	8586/3: Thymic carcinoma, NOS	"IIB"	Regional by both direct extension and lymph node involvement	Blank(s)	Blank(s)	Blank(s)	Blank(s)	Blank(s)	Total/Radical excision	60	"Yes"	None; diagnosed at autopsy	PORT	Radiation after surgery	Surgery performed	Beam radiation	Yes	No preoperative chemotherapy	Systemic therapy after surgery	Blank(s)	Blank(s)	1	1	positive	No	No	No	No	Blank(s)	Blank(s)	Blank(s)	"80+"	70	Blank(s)	Other Endocrine including Thymus	1
33	18-59years	30-34 years	Male	2011	PRCDA	White	White	Non-Spanish-Hispanic-Latino	Non-Hispanic White	8585	Unknown	"Ts,B3"	8585/3: Thymoma, type B3, malignant	8585/3: Thymoma, type B3, malignant	"I-IIA"	Localized only	Blank(s)	Blank(s)	Blank(s)	Blank(s)	Blank(s)	Total/Radical excision	40	None	None; diagnosed at autopsy	PORT	Radiation after surgery	Surgery performed	Beam radiation	Yes	No preoperative chemotherapy	Systemic therapy after surgery	Blank(s)	Blank(s)	0	0	Not performed	No	No	No	No	Blank(s)	Blank(s)	Blank(s)	"<80"	62	Blank(s)	Alive	0
53	18-59years	50-54 years	Male	2012	PRCDA	White	White	Non-Spanish-Hispanic-Latino	Non-Hispanic White	8249	Well differentiated; Grade I	NETs	8249/3: Atypical carcinoid tumor	8249/3: Atypical carcinoid tumor	"IIB"	Regional by direct extension only	Blank(s)	Blank(s)	Blank(s)	Blank(s)	Blank(s)	Total/Radical excision	40	"Yes"	None; diagnosed at autopsy	no_radiation	no_radiation	Surgery performed	None/Unknown	No/Unknown	No preoperative chemotherapy	no_systemic therapy	Blank(s)	Blank(s)	0	2	negative	No	No	No	No	Blank(s)	Blank(s)	Blank(s)	"<80"	55	Blank(s)	Alive	0
48	18-59years	45-49 years	Male	2012	PRCDA	White	White	Non-Spanish-Hispanic-Latino	Non-Hispanic White	8000	Undifferentiated; anaplastic; Grade IV	TCs	8000/3: Neoplasm, malignant	8000/3: Neoplasm, malignant	"IIB"	Regional by direct extension only	Blank(s)	Blank(s)	Blank(s)	Blank(s)	Blank(s)	Total/Radical excision	60	"Yes"	Non-primary surgical procedure to distant lymph node(s)	PRRT	Radiation prior to surgery	Surgery performed	Beam radiation	No/Unknown	No preoperative chemotherapy	no_systemic therapy	Blank(s)	Blank(s)	0	3	negative	No	No	No	No	Blank(s)	Blank(s)	Blank(s)	"<80"	66	Blank(s)	Alive	0
67	60+years	65-69 years	Female	2012	PRCDA	White	White	Non-Spanish-Hispanic-Latino	Non-Hispanic White	8070	Poorly differentiated; Grade III	TCs	8070/3: Squamous cell carcinoma, NOS	8070/3: Squamous cell carcinoma, NOS	"III/IV"	Distant site(s)/node(s) involved	Blank(s)	Blank(s)	Blank(s)	Blank(s)	Blank(s)	Incomplete excision	30	"Yes"	None; diagnosed at autopsy	PORT	Radiation after surgery	Surgery performed	Beam radiation	Yes	No preoperative chemotherapy	Systemic therapy after surgery	Blank(s)	Blank(s)	0	4	negative	No	No	No	No	Blank(s)	Blank(s)	Blank(s)	"<80"	48	Blank(s)	Other Endocrine including Thymus	1
79	60+years	75-79 years	Male	2012	PRCDA	White	White	Non-Spanish-Hispanic-Latino	Non-Hispanic White	8582	Unknown	"Ts,A/AB"	8582/3: Thymoma, type AB, malignant	8582/3: Thymoma, type AB, malignant	"IIB"	Regional by direct extension only	Blank(s)	Blank(s)	Blank(s)	Blank(s)	Blank(s)	Incomplete excision	20	None	None; diagnosed at autopsy	PORT	Radiation after surgery	Surgery performed	Beam radiation	No/Unknown	No preoperative chemotherapy	no_systemic therapy	Blank(s)	Blank(s)	0	0	Not performed	No	No	No	No	Blank(s)	Blank(s)	Blank(s)	"<80"	47	Blank(s)	Other Digestive Organs	0
61	60+years	60-64 years	Female	2012	PRCDA	Black	Black	Non-Spanish-Hispanic-Latino	Non-Hispanic Black	8580	Unknown	"Ts,NOS"	8580/3: Thymoma, malignant, NOS	8580/3: Thymoma, malignant, NOS	"IIB"	Regional by direct extension only	Blank(s)	Blank(s)	Blank(s)	Blank(s)	Blank(s)	Total/Radical excision	40	None	None; diagnosed at autopsy	no_radiation	no_radiation	Surgery performed	None/Unknown	No/Unknown	No preoperative chemotherapy	no_systemic therapy	Blank(s)	Blank(s)	1	0	Not performed	No	No	No	No	Blank(s)	Blank(s)	Blank(s)	"<80"	63	Blank(s)	Alive	0
71	60+years	70-74 years	Male	2013	PRCDA	White	White	Non-Spanish-Hispanic-Latino	Non-Hispanic White	8010	Undifferentiated; anaplastic; Grade IV	TCs	8010/3: Carcinoma, NOS	8010/3: Carcinoma, NOS	"IIB"	Regional by direct extension only	Blank(s)	Blank(s)	Blank(s)	Blank(s)	Blank(s)	Incomplete excision	30	"Yes"	None; diagnosed at autopsy	PORT	Radiation after surgery	Surgery performed	Beam radiation	No/Unknown	No preoperative chemotherapy	no_systemic therapy	Blank(s)	Blank(s)	0	22	negative	No	No	No	No	Blank(s)	Blank(s)	Blank(s)	"<80"	35	Blank(s)	Chronic Obstructive Pulmonary Disease and Allied Cond	0
66	60+years	65-69 years	Female	2012	PRCDA	White	White	Non-Spanish-Hispanic-Latino	Non-Hispanic White	8582	Unknown	"Ts,A/AB"	8582/3: Thymoma, type AB, malignant	8582/3: Thymoma, type AB, malignant	"I-IIA"	Localized only	Blank(s)	Blank(s)	Blank(s)	Blank(s)	Blank(s)	Total/Radical excision	40	"Yes"	None; diagnosed at autopsy	no_radiation	no_radiation	Surgery performed	None/Unknown	No/Unknown	No preoperative chemotherapy	no_systemic therapy	Blank(s)	Blank(s)	0	11	negative	No	No	No	No	Blank(s)	Blank(s)	Blank(s)	"<80"	25	Blank(s)	Alive	0
56	18-59years	55-59 years	Male	2013	PRCDA	White	White	Non-Spanish-Hispanic-Latino	Non-Hispanic White	8586	Unknown	TCs	8586/3: Thymic carcinoma, NOS	8586/3: Thymic carcinoma, NOS	"I-IIA"	Localized only	Blank(s)	Blank(s)	Blank(s)	Blank(s)	Blank(s)	Total/Radical excision	60	"Yes"	None; diagnosed at autopsy	PRRT	Radiation prior to surgery	Surgery performed	Beam radiation	Yes	Preoperative chemotherapy	Systemic therapy before surgery	Blank(s)	Blank(s)	1	2	negative	No	No	No	No	Blank(s)	Blank(s)	Blank(s)	"80+"	80	Blank(s)	Alive	0
36	18-59years	35-39 years	Female	2012	PRCDA	Black	Black	Non-Spanish-Hispanic-Latino	Non-Hispanic Black	8580	Unknown	"Ts,NOS"	8580/3: Thymoma, malignant, NOS	8580/3: Thymoma, malignant, NOS	"III/IV"	Distant site(s)/node(s) involved	Blank(s)	Blank(s)	Blank(s)	Blank(s)	Blank(s)	Total/Radical excision	40	Unknown	Non-primary surgical procedure to distant site	PORT	Radiation after surgery	Surgery performed	Beam radiation	Yes	Preoperative chemotherapy	Systemic therapy before surgery	Blank(s)	Blank(s)	8	97	positive	No	No	No	Yes	Blank(s)	Blank(s)	Blank(s)	"80+"	88	Blank(s)	Alive	0
50	18-59years	50-54 years	Male	2013	PRCDA	White	White	Non-Spanish-Hispanic-Latino	Non-Hispanic White	8583	Unknown	"Ts,B1/B2"	8583/3: Thymoma, type B1, malignant	8583/3: Thymoma, type B1, malignant	"I-IIA"	Localized only	Blank(s)	Blank(s)	Blank(s)	Blank(s)	Blank(s)	Total/Radical excision	40	None	None; diagnosed at autopsy	no_radiation	no_radiation	Surgery performed	None/Unknown	No/Unknown	No preoperative chemotherapy	no_systemic therapy	Blank(s)	Blank(s)	0	0	Not performed	No	No	No	No	Blank(s)	Blank(s)	Blank(s)	"80+"	85	Blank(s)	Alive	0
58	18-59years	55-59 years	Male	2013	PRCDA	White	White	Non-Spanish-Hispanic-Latino	Non-Hispanic White	8584	Unknown	"Ts,B1/B2"	8584/3: Thymoma, type B2, malignant	8584/3: Thymoma, type B2, malignant	"I-IIA"	Localized only	Blank(s)	Blank(s)	Blank(s)	Blank(s)	Blank(s)	Incomplete excision	30	None	None; diagnosed at autopsy	no_radiation	no_radiation	Surgery performed	None/Unknown	No/Unknown	No preoperative chemotherapy	no_systemic therapy	Blank(s)	Blank(s)	0	0	Not performed	No	No	No	No	Blank(s)	Blank(s)	Blank(s)	"<80"	75	Blank(s)	Alive	0
70	60+years	70-74 years	Male	2013	PRCDA	White	White	Non-Spanish-Hispanic-Latino	Non-Hispanic White	8582	Unknown	"Ts,A/AB"	8582/3: Thymoma, type AB, malignant	8582/3: Thymoma, type AB, malignant	"IIB"	Regional by direct extension only	Blank(s)	Blank(s)	Blank(s)	Blank(s)	Blank(s)	Total/Radical excision	60	"Yes"	None; diagnosed at autopsy	PORT	Radiation after surgery	Surgery performed	Beam radiation	No/Unknown	No preoperative chemotherapy	no_systemic therapy	Blank(s)	Blank(s)	2	2	negative	No	No	No	No	Blank(s)	Blank(s)	Blank(s)	"80+"	108	Blank(s)	Alive	0
71	60+years	70-74 years	Male	2013	PRCDA	Other	Asian or Pacific Islander	Non-Spanish-Hispanic-Latino	Non-Hispanic Asian or Pacific Islander	8070	Unknown	TCs	8070/3: Squamous cell carcinoma, NOS	8070/3: Squamous cell carcinoma, NOS	"I-IIA"	Localized only	Blank(s)	Blank(s)	Blank(s)	Blank(s)	Blank(s)	Incomplete excision	30	Unknown	None; diagnosed at autopsy	PORT	Radiation after surgery	Surgery performed	Beam radiation	No/Unknown	No preoperative chemotherapy	no_systemic therapy	Blank(s)	Blank(s)	0	96	negative	No	No	No	No	Blank(s)	Blank(s)	Blank(s)	"<80"	26	Blank(s)	Alive	0
65	60+years	65-69 years	Female	2014	PRCDA	White	White	Non-Spanish-Hispanic-Latino	Non-Hispanic White	8585	Unknown	"Ts,B3"	8585/3: Thymoma, type B3, malignant	8585/3: Thymoma, type B3, malignant	"IIB"	Regional by direct extension only	Blank(s)	Blank(s)	Blank(s)	Blank(s)	Blank(s)	Incomplete excision	30	None	None; diagnosed at autopsy	PORT	Radiation after surgery	Surgery performed	Beam radiation	No/Unknown	No preoperative chemotherapy	no_systemic therapy	Blank(s)	Blank(s)	0	0	Not performed	No	No	No	No	Blank(s)	Blank(s)	Blank(s)	"<80"	45	Blank(s)	Alive	0
79	60+years	75-79 years	Male	2014	PRCDA	White	White	Non-Spanish-Hispanic-Latino	Non-Hispanic White	8582	Unknown	"Ts,A/AB"	8582/3: Thymoma, type AB, malignant	8582/3: Thymoma, type AB, malignant	"IIB"	Regional by direct extension only	Blank(s)	Blank(s)	Blank(s)	Blank(s)	Blank(s)	Incomplete excision	27	None	None; diagnosed at autopsy	no_radiation	no_radiation	Surgery performed	Refused (1988+)	No/Unknown	No preoperative chemotherapy	no_systemic therapy	Blank(s)	Blank(s)	0	0	Not performed	No	No	No	No	Blank(s)	Blank(s)	Blank(s)	"80+"	80	Blank(s)	Alive	0
43	18-59years	40-44 years	Female	2014	PRCDA	White	White	Non-Spanish-Hispanic-Latino	Non-Hispanic White	8584	Unknown	"Ts,B1/B2"	8584/3: Thymoma, type B2, malignant	8584/3: Thymoma, type B2, malignant	"III/IV"	Distant site(s)/node(s) involved	Blank(s)	Blank(s)	Blank(s)	Blank(s)	Blank(s)	Total/Radical excision	60	"Yes"	None; diagnosed at autopsy	no_radiation	no_radiation	Surgery performed	None/Unknown	Yes	Preoperative chemotherapy	Systemic therapy both before and after surgery	Blank(s)	Blank(s)	0	4	negative	No	No	No	No	Blank(s)	Blank(s)	Blank(s)	"80+"	110	Blank(s)	Alive	0
48	18-59years	45-49 years	Male	2014	PRCDA	White	White	Non-Spanish-Hispanic-Latino	Non-Hispanic White	8586	Unknown	TCs	8586/3: Thymic carcinoma, NOS	8586/3: Thymic carcinoma, NOS	"III/IV"	Distant site(s)/node(s) involved	Blank(s)	Blank(s)	Blank(s)	Blank(s)	Blank(s)	Total/Radical excision	60	"Yes"	None; diagnosed at autopsy	PORT	Radiation after surgery	Surgery performed	Beam radiation	Yes	Preoperative chemotherapy	Systemic therapy before surgery	Blank(s)	Blank(s)	2	3	negative	No	No	No	Yes	Blank(s)	Blank(s)	Blank(s)	"80+"	150	Blank(s)	Other Endocrine including Thymus	1
71	60+years	70-74 years	Male	2018	PRCDA	White	White	Non-Spanish-Hispanic-Latino	Non-Hispanic White	8586	Blank(s)	TCs	8586/3: Thymic carcinoma, NOS	8586/3: Thymic carcinoma, NOS	"IIB"	Blank(s)	Blank(s)	T3	N2	M0	4B	Total/Radical excision	60	"Yes"	None; diagnosed at autopsy	PORT	Radiation after surgery	Surgery performed	Beam radiation	Yes	Preoperative chemotherapy	Systemic therapy before surgery	Blank(s)	Blank(s)	2	30	positive	No	No	No	No	None; no lymph node metastases	None; no other metastases	45	"<80"	45	Blank(s)	Alive	0
45	18-59years	45-49 years	Female	2014	PRCDA	White	White	Non-Spanish-Hispanic-Latino	Non-Hispanic White	8584	Unknown	"Ts,B1/B2"	8584/3: Thymoma, type B2, malignant	8584/3: Thymoma, type B2, malignant	"I-IIA"	Localized only	Blank(s)	Blank(s)	Blank(s)	Blank(s)	Blank(s)	Total/Radical excision	40	"Yes"	None; diagnosed at autopsy	no_radiation	no_radiation	Surgery performed	None/Unknown	No/Unknown	No preoperative chemotherapy	no_systemic therapy	Blank(s)	Blank(s)	0	4	negative	No	No	No	No	Blank(s)	Blank(s)	Blank(s)	"<80"	50	Blank(s)	Alive	0
44	18-59years	40-44 years	Female	2014	PRCDA	White	White	Non-Spanish-Hispanic-Latino	Non-Hispanic White	8584	Unknown	"Ts,B1/B2"	8584/3: Thymoma, type B2, malignant	8584/3: Thymoma, type B2, malignant	"IIB"	Regional by direct extension only	Blank(s)	Blank(s)	Blank(s)	Blank(s)	Blank(s)	Total/Radical excision	60	"Yes"	Non-primary surgical procedure to distant site	PORT	Radiation after surgery	Surgery performed	Beam radiation	No/Unknown	No preoperative chemotherapy	no_systemic therapy	Blank(s)	Blank(s)	0	2	negative	No	No	No	No	Blank(s)	Blank(s)	Blank(s)	"<80"	65	Blank(s)	Alive	0
72	60+years	70-74 years	Male	2019	PRCDA	White	White	Non-Spanish-Hispanic-Latino	Non-Hispanic White	8586	Blank(s)	TCs	8586/3: Thymic carcinoma, NOS	8586/3: Thymic carcinoma, NOS	"IIB"	Blank(s)	Blank(s)	T1a	N1	M0	4A	Incomplete excision	30	"Yes"	None; diagnosed at autopsy	PORT	Radiation after surgery	Surgery performed	Beam radiation	No/Unknown	No preoperative chemotherapy	no_systemic therapy	Blank(s)	Blank(s)	0	5	positive	No	No	No	No	None; no lymph node metastases	None; no other metastases	42	"<80"	42	Blank(s)	Alive	0
71	60+years	70-74 years	Female	2014	PRCDA	Other	Asian or Pacific Islander	Non-Spanish-Hispanic-Latino	Non-Hispanic Asian or Pacific Islander	8249	Well differentiated; Grade I	NETs	8249/3: Atypical carcinoid tumor	8249/3: Atypical carcinoid tumor	"IIB"	Regional by both direct extension and lymph node involvement	Blank(s)	Blank(s)	Blank(s)	Blank(s)	Blank(s)	Incomplete excision	30	None	None; diagnosed at autopsy	no_radiation	no_radiation	Surgery performed	None/Unknown	No/Unknown	No preoperative chemotherapy	no_systemic therapy	Blank(s)	Blank(s)	0	0	Not performed	No	No	No	No	Blank(s)	Blank(s)	Blank(s)	Unknown	Unknown	Blank(s)	In situ, benign or unknown behavior neoplasm	1
58	18-59years	55-59 years	Male	2015	PRCDA	White	White	Non-Spanish-Hispanic-Latino	Non-Hispanic White	8580	Unknown	"Ts,NOS"	8580/3: Thymoma, malignant, NOS	8580/3: Thymoma, malignant, NOS	"IIB"	Regional by direct extension only	Blank(s)	Blank(s)	Blank(s)	Blank(s)	Blank(s)	Total/Radical excision	40	None	None; diagnosed at autopsy	PORT	Radiation after surgery	Surgery performed	Beam radiation	No/Unknown	No preoperative chemotherapy	no_systemic therapy	Blank(s)	Blank(s)	0	0	Not performed	No	No	No	No	Blank(s)	Blank(s)	Blank(s)	"<80"	50	Blank(s)	Alive	0
70	60+years	70-74 years	Male	2014	PRCDA	White	White	Non-Spanish-Hispanic-Latino	Non-Hispanic White	8580	Unknown	"Ts,NOS"	8580/3: Thymoma, malignant, NOS	8580/3: Thymoma, malignant, NOS	"I-IIA"	Localized only	Blank(s)	Blank(s)	Blank(s)	Blank(s)	Blank(s)	Total/Radical excision	40	"Yes"	None; diagnosed at autopsy	no_radiation	no_radiation	Surgery performed	None/Unknown	No/Unknown	No preoperative chemotherapy	no_systemic therapy	Blank(s)	Blank(s)	2	2	negative	No	No	No	No	Blank(s)	Blank(s)	Blank(s)	"<80"	40	Blank(s)	Alive	0
56	18-59years	55-59 years	Female	2014	PRCDA	Black	Black	Non-Spanish-Hispanic-Latino	Non-Hispanic Black	8585	Unknown	"Ts,B3"	8585/3: Thymoma, type B3, malignant	8585/3: Thymoma, type B3, malignant	"I-IIA"	Localized only	Blank(s)	Blank(s)	Blank(s)	Blank(s)	Blank(s)	Total/Radical excision	40	None	None; diagnosed at autopsy	no_radiation	no_radiation	Surgery performed	None/Unknown	No/Unknown	No preoperative chemotherapy	no_systemic therapy	Blank(s)	Blank(s)	0	0	Not performed	No	No	No	No	Blank(s)	Blank(s)	Blank(s)	"80+"	90	Blank(s)	Alive	0
57	18-59years	55-59 years	Female	2015	PRCDA	White	White	Non-Spanish-Hispanic-Latino	Non-Hispanic White	8249	Unknown	NETs	8249/3: Atypical carcinoid tumor	8249/3: Atypical carcinoid tumor	"IIB"	Regional lymph nodes involved only	Blank(s)	Blank(s)	Blank(s)	Blank(s)	Blank(s)	Total/Radical excision	40	None	None; diagnosed at autopsy	PORT	Radiation after surgery	Surgery performed	Beam radiation	No/Unknown	No preoperative chemotherapy	no_systemic therapy	Blank(s)	Blank(s)	2	0	Not performed	No	No	No	No	Blank(s)	Blank(s)	Blank(s)	"80+"	101	Blank(s)	Alive	0
55	18-59years	55-59 years	Male	2015	PRCDA	White	White	Non-Spanish-Hispanic-Latino	Non-Hispanic White	8580	Unknown	"Ts,NOS"	8580/3: Thymoma, malignant, NOS	8580/3: Thymoma, malignant, NOS	"I-IIA"	Localized only	Blank(s)	Blank(s)	Blank(s)	Blank(s)	Blank(s)	Total/Radical excision	40	None	None; diagnosed at autopsy	no_radiation	no_radiation	Surgery performed	None/Unknown	Yes	No preoperative chemotherapy	Surgery both before and after systemic therapy	Blank(s)	Blank(s)	1	0	Not performed	No	No	No	No	Blank(s)	Blank(s)	Blank(s)	"80+"	100	Blank(s)	Melanoma of the Skin	0
60	60+years	60-64 years	Male	2015	PRCDA	White	White	Non-Spanish-Hispanic-Latino	Non-Hispanic White	8580	Unknown	"Ts,NOS"	8580/3: Thymoma, malignant, NOS	8580/3: Thymoma, malignant, NOS	"I-IIA"	Localized only	Blank(s)	Blank(s)	Blank(s)	Blank(s)	Blank(s)	Incomplete excision	30	"Yes"	Non-primary surgical procedure performed	no_radiation	no_radiation	Surgery performed	None/Unknown	No/Unknown	No preoperative chemotherapy	no_systemic therapy	Blank(s)	Blank(s)	0	1	negative	No	No	No	No	Blank(s)	Blank(s)	Blank(s)	"80+"	105	Blank(s)	Alive	0
47	18-59years	45-49 years	Male	2015	PRCDA	White	White	Non-Spanish-Hispanic-Latino	Non-Hispanic White	8249	Well differentiated; Grade I	NETs	8249/3: Atypical carcinoid tumor	8249/3: Atypical carcinoid tumor	"IIB"	Regional by direct extension only	Blank(s)	Blank(s)	Blank(s)	Blank(s)	Blank(s)	Total/Radical excision	60	"Yes"	None; diagnosed at autopsy	PORT	Radiation after surgery	Surgery performed	Beam radiation	No/Unknown	No preoperative chemotherapy	no_systemic therapy	Blank(s)	Blank(s)	0	4	negative	No	No	No	No	Blank(s)	Blank(s)	Blank(s)	"80+"	100	Blank(s)	Alive	0
55	18-59years	55-59 years	Male	2015	PRCDA	White	White	Non-Spanish-Hispanic-Latino	Non-Hispanic White	8585	Unknown	"Ts,B3"	8585/3: Thymoma, type B3, malignant	8585/3: Thymoma, type B3, malignant	"III/IV"	Distant site(s)/node(s) involved	Blank(s)	Blank(s)	Blank(s)	Blank(s)	Blank(s)	Total/Radical excision	60	"Yes"	None; diagnosed at autopsy	PORT	Radiation after surgery	Surgery performed	Beam radiation	Yes	No preoperative chemotherapy	Systemic therapy after surgery	Blank(s)	Blank(s)	4	3	negative	No	No	No	Yes	Blank(s)	Blank(s)	Blank(s)	"<80"	66	Blank(s)	Alive	0
62	60+years	60-64 years	Male	2016	PRCDA	White	White	Non-Spanish-Hispanic-Latino	Non-Hispanic White	8586	Poorly differentiated; Grade III	TCs	8586/3: Thymic carcinoma, NOS	8586/3: Thymic carcinoma, NOS	"IIB"	Regional by direct extension only	Blank(s)	Blank(s)	Blank(s)	Blank(s)	Blank(s)	Incomplete excision	30	"Yes"	None; diagnosed at autopsy	PORT	Radiation after surgery	Surgery performed	Beam radiation	No/Unknown	No preoperative chemotherapy	no_systemic therapy	Blank(s)	Blank(s)	0	5	negative	No	No	No	No	None; no lymph node metastases	None; no other metastases	27	"<80"	27	Blank(s)	Alive	0
67	60+years	65-69 years	Female	2016	PRCDA	Other	Asian or Pacific Islander	Non-Spanish-Hispanic-Latino	Non-Hispanic Asian or Pacific Islander	8586	Unknown	TCs	8586/3: Thymic carcinoma, NOS	8586/3: Thymic carcinoma, NOS	Unstaged	Unknown/unstaged/unspecified/DCO	Blank(s)	Blank(s)	Blank(s)	Blank(s)	Blank(s)	Incomplete excision	27	None	None; diagnosed at autopsy	no_radiation	no_radiation	Surgery performed	None/Unknown	No/Unknown	No preoperative chemotherapy	no_systemic therapy	Blank(s)	Blank(s)	1	0	Not performed	Unknown	Unknown	Unknown	Unknown	Unknown	Unknown	29	"<80"	29	Blank(s)	Alive	0
41	18-59years	40-44 years	Male	2016	PRCDA	Other	Asian or Pacific Islander	Non-Spanish-Hispanic-Latino	Non-Hispanic Asian or Pacific Islander	8586	Unknown	TCs	8586/3: Thymic carcinoma, NOS	8586/3: Thymic carcinoma, NOS	"III/IV"	Distant site(s)/node(s) involved	Blank(s)	Blank(s)	Blank(s)	Blank(s)	Blank(s)	Total/Radical excision	60	"Yes"	None; diagnosed at autopsy	PORT	Radiation after surgery	Surgery performed	Beam radiation	Yes	No preoperative chemotherapy	Systemic therapy after surgery	Blank(s)	Blank(s)	1	6	positive	No	No	No	Yes	None; no lymph node metastases	None; no other metastases	58	"<80"	58	Blank(s)	Alive	0
71	60+years	70-74 years	Female	2016	PRCDA	White	White	Non-Spanish-Hispanic-Latino	Non-Hispanic White	8582	Unknown	"Ts,A/AB"	8582/3: Thymoma, type AB, malignant	8582/3: Thymoma, type AB, malignant	"III/IV"	Distant site(s)/node(s) involved	Blank(s)	Blank(s)	Blank(s)	Blank(s)	Blank(s)	Total/Radical excision	40	"Yes"	None; diagnosed at autopsy	no_radiation	no_radiation	Surgery performed	Refused (1988+)	No/Unknown	No preoperative chemotherapy	no_systemic therapy	Blank(s)	Blank(s)	3	4	negative	No	No	No	Yes	None; no lymph node metastases	None; no other metastases	83	"80+"	83	Blank(s)	Alive	0
66	60+years	65-69 years	Male	2016	PRCDA	White	White	Non-Spanish-Hispanic-Latino	Non-Hispanic White	8584	Unknown	"Ts,B1/B2"	8584/3: Thymoma, type B2, malignant	8584/3: Thymoma, type B2, malignant	"III/IV"	Distant site(s)/node(s) involved	Blank(s)	Blank(s)	Blank(s)	Blank(s)	Blank(s)	Total/Radical excision	60	"Yes"	None; diagnosed at autopsy	no_radiation	no_radiation	Surgery performed	None/Unknown	Yes	Preoperative chemotherapy	Systemic therapy before surgery	Blank(s)	Blank(s)	2	5	negative	No	No	No	Yes	None; no lymph node metastases	Yes; distant mets in known site(s) other than bone, brain, liver, lung, dist LN	65	"<80"	65	Blank(s)	Alive	0
73	60+years	70-74 years	Male	2016	PRCDA	White	White	Non-Spanish-Hispanic-Latino	Non-Hispanic White	8583	Unknown	"Ts,B1/B2"	8583/3: Thymoma, type B1, malignant	8583/3: Thymoma, type B1, malignant	"I-IIA"	Localized only	Blank(s)	Blank(s)	Blank(s)	Blank(s)	Blank(s)	Incomplete excision	30	"Yes"	None; diagnosed at autopsy	no_radiation	no_radiation	Surgery performed	None/Unknown	No/Unknown	No preoperative chemotherapy	no_systemic therapy	Blank(s)	Blank(s)	0	4	negative	No	No	No	No	None; no lymph node metastases	None; no other metastases	48	"<80"	48	Blank(s)	Alive	0
41	18-59years	40-44 years	Male	2015	PRCDA	Other	Asian or Pacific Islander	Non-Spanish-Hispanic-Latino	Non-Hispanic Asian or Pacific Islander	8581	Unknown	"Ts,A/AB"	8581/3: Thymoma, type A, malignant	8581/3: Thymoma, type A, malignant	"I-IIA"	Localized only	Blank(s)	Blank(s)	Blank(s)	Blank(s)	Blank(s)	Total/Radical excision	40	"Yes"	None; diagnosed at autopsy	no_radiation	no_radiation	Surgery performed	None/Unknown	No/Unknown	No preoperative chemotherapy	no_systemic therapy	Blank(s)	Blank(s)	0	7	negative	No	No	No	No	Blank(s)	Blank(s)	Blank(s)	"<80"	65	Blank(s)	Alive	0
54	18-59years	50-54 years	Male	2016	PRCDA	Other	Asian or Pacific Islander	Non-Spanish-Hispanic-Latino	Non-Hispanic Asian or Pacific Islander	8586	Moderately differentiated; Grade II	TCs	8586/3: Thymic carcinoma, NOS	8586/3: Thymic carcinoma, NOS	"IIB"	Regional by direct extension only	Blank(s)	Blank(s)	Blank(s)	Blank(s)	Blank(s)	Total/Radical excision	40	"Yes"	None; diagnosed at autopsy	PORT	Radiation after surgery	Surgery performed	Beam radiation	No/Unknown	No preoperative chemotherapy	no_systemic therapy	Blank(s)	Blank(s)	2	2	negative	No	No	No	No	None; no lymph node metastases	None; no other metastases	103	"80+"	103	Blank(s)	Alive	0
46	18-59years	45-49 years	Male	2016	PRCDA	White	White	Non-Spanish-Hispanic-Latino	Non-Hispanic White	8580	Well differentiated; Grade I	"Ts,NOS"	8580/3: Thymoma, malignant, NOS	8580/3: Thymoma, malignant, NOS	"I-IIA"	Localized only	Blank(s)	Blank(s)	Blank(s)	Blank(s)	Blank(s)	Total/Radical excision	60	None	Non-primary surgical procedure to other regional sites	no_radiation	no_radiation	Surgery performed	None/Unknown	No/Unknown	No preoperative chemotherapy	no_systemic therapy	Blank(s)	Blank(s)	2	0	Not performed	No	No	No	No	None; no lymph node metastases	None; no other metastases	75	"<80"	75	Blank(s)	Alive	0
72	60+years	70-74 years	Female	2016	PRCDA	White	White	Non-Spanish-Hispanic-Latino	Non-Hispanic White	8585	Well differentiated; Grade I	"Ts,B3"	8585/3: Thymoma, type B3, malignant	8585/3: Thymoma, type B3, malignant	"III/IV"	Distant site(s)/node(s) involved	Blank(s)	Blank(s)	Blank(s)	Blank(s)	Blank(s)	Total/Radical excision	40	"Yes"	None; diagnosed at autopsy	PORT	Radiation after surgery	Surgery performed	Beam radiation	Yes	Preoperative chemotherapy	Systemic therapy before surgery	Blank(s)	Blank(s)	2	2	negative	No	No	No	Yes	None; no lymph node metastases	None; no other metastases	77	"<80"	77	Blank(s)	Alive	0
40	18-59years	40-44 years	Male	2016	PRCDA	White	White	Spanish-Hispanic-Latino	Hispanic (All Races)	8583	Unknown	"Ts,B1/B2"	8583/3: Thymoma, type B1, malignant	8583/3: Thymoma, type B1, malignant	"IIB"	Regional by direct extension only	Blank(s)	Blank(s)	Blank(s)	Blank(s)	Blank(s)	Incomplete excision	30	"Yes"	None; diagnosed at autopsy	PORT	Radiation after surgery	Surgery performed	Beam radiation	No/Unknown	No preoperative chemotherapy	no_systemic therapy	Blank(s)	Blank(s)	1	2	negative	No	No	No	No	None; no lymph node metastases	None; no other metastases	160	"80+"	160	Blank(s)	Alive	0
52	18-59years	50-54 years	Female	2016	PRCDA	Other	American Indian/Alaska Native	Non-Spanish-Hispanic-Latino	Non-Hispanic American Indian/Alaska Native	8582	Unknown	"Ts,A/AB"	8582/3: Thymoma, type AB, malignant	8582/3: Thymoma, type AB, malignant	"I-IIA"	Localized only	Blank(s)	Blank(s)	Blank(s)	Blank(s)	Blank(s)	Total/Radical excision	40	"Yes"	None; diagnosed at autopsy	no_radiation	no_radiation	Surgery performed	None/Unknown	No/Unknown	No preoperative chemotherapy	no_systemic therapy	Blank(s)	Blank(s)	0	99	Not performed	No	No	No	No	None; no lymph node metastases	None; no other metastases	35	"<80"	35	Blank(s)	Alive	0
52	18-59years	50-54 years	Female	2016	PRCDA	White	White	Non-Spanish-Hispanic-Latino	Non-Hispanic White	8583	Unknown	"Ts,B1/B2"	8583/3: Thymoma, type B1, malignant	8583/3: Thymoma, type B1, malignant	"I-IIA"	Localized only	Blank(s)	Blank(s)	Blank(s)	Blank(s)	Blank(s)	Total/Radical excision	40	None	None; diagnosed at autopsy	PORT	Radiation after surgery	Surgery performed	Beam radiation	No/Unknown	No preoperative chemotherapy	no_systemic therapy	Blank(s)	Blank(s)	0	0	Not performed	No	No	No	No	None; no lymph node metastases	None; no other metastases	23	"<80"	23	Blank(s)	Alive	0
63	60+years	60-64 years	Male	2018	PRCDA	White	White	Non-Spanish-Hispanic-Latino	Non-Hispanic White	8582	Blank(s)	"Ts,A/AB"	8582/3: Thymoma, type AB, malignant	8582/3: Thymoma, type AB, malignant	"III/IV"	Blank(s)	Blank(s)	T1b	N0	M1b	4B	Total/Radical excision	40	"Yes"	Non-primary surgical procedure to distant site	no_radiation	no_radiation	Surgery performed	None/Unknown	No/Unknown	No preoperative chemotherapy	no_systemic therapy	Blank(s)	Blank(s)	1	4	negative	No	No	No	Yes	None; no lymph node metastases	None; no other metastases	64	"<80"	64	Blank(s)	Alive	0
43	18-59years	40-44 years	Female	2018	PRCDA	Black	Black	Non-Spanish-Hispanic-Latino	Non-Hispanic Black	8584	Blank(s)	"Ts,B1/B2"	8584/3: Thymoma, type B2, malignant	8584/3: Thymoma, type B2, malignant	"III/IV"	Blank(s)	Blank(s)	T3	N0	M1a	4A	Total/Radical excision	40	"Yes"	Non-primary surgical procedure to distant site	PORT	Radiation after surgery	Surgery performed	Beam radiation	Yes	No preoperative chemotherapy	Systemic therapy after surgery	Blank(s)	Blank(s)	2	3	negative	No	No	No	No	None; no lymph node metastases	Yes; distant mets in known site(s) other than bone, brain, liver, lung, dist LN	120	"80+"	120	Blank(s)	Alive	0
58	18-59years	55-59 years	Male	2019	PRCDA	Other	Asian or Pacific Islander	Non-Spanish-Hispanic-Latino	Non-Hispanic Asian or Pacific Islander	8582	Blank(s)	"Ts,A/AB"	8582/3: Thymoma, type AB, malignant	8582/3: Thymoma, type AB, malignant	"III/IV"	Blank(s)	Blank(s)	T2	N0	M1a	4A	Total/Radical excision	40	"Yes"	None; diagnosed at autopsy	no_radiation	no_radiation	Surgery performed	None/Unknown	Yes	Preoperative chemotherapy	Systemic therapy before surgery	Blank(s)	Blank(s)	1	2	negative	No	No	No	No	None; no lymph node metastases	Yes; distant mets in known site(s) other than bone, brain, liver, lung, dist LN	145	"80+"	145	Blank(s)	Alive	0
63	60+years	60-64 years	Female	2019	PRCDA	White	White	Non-Spanish-Hispanic-Latino	Non-Hispanic White	8586	Blank(s)	TCs	8586/3: Thymic carcinoma, NOS	8586/3: Thymic carcinoma, NOS	"IIB"	Blank(s)	Blank(s)	T3	N2	M0	4B	Total/Radical excision	60	"Yes"	Non-primary surgical procedure to other regional sites	PORT	Radiation after surgery	Surgery performed	Beam radiation	Yes	Preoperative chemotherapy	Systemic therapy before surgery	Blank(s)	Blank(s)	1	23	positive	No	No	No	No	None; no lymph node metastases	None; no other metastases	116	"80+"	116	Blank(s)	Alive	0
70	60+years	70-74 years	Male	2019	PRCDA	Other	Asian or Pacific Islander	Non-Spanish-Hispanic-Latino	Non-Hispanic Asian or Pacific Islander	8584	Blank(s)	"Ts,B1/B2"	8584/3: Thymoma, type B2, malignant	8584/3: Thymoma, type B2, malignant	"IIB"	Blank(s)	Blank(s)	T3	N0	M0	3A	Total/Radical excision	60	None	None; diagnosed at autopsy	no_radiation	no_radiation	Surgery performed	None/Unknown	No/Unknown	No preoperative chemotherapy	no_systemic therapy	Blank(s)	Blank(s)	0	0	Not performed	No	No	No	No	None; no lymph node metastases	None; no other metastases	58	"<80"	58	Blank(s)	Alive	0
75	60+years	75-79 years	Male	2019	PRCDA	White	White	Spanish-Hispanic-Latino	Hispanic (All Races)	8070	Blank(s)	TCs	8070/3: Squamous cell carcinoma, NOS	8070/3: Squamous cell carcinoma, NOS	"IIB"	Blank(s)	Blank(s)	T2	N0	M0	2	Total/Radical excision	60	"Yes"	None; diagnosed at autopsy	PORT	Radiation after surgery	Surgery performed	Beam radiation	No/Unknown	No preoperative chemotherapy	no_systemic therapy	Blank(s)	Blank(s)	1	2	negative	No	No	No	No	None; no lymph node metastases	None; no other metastases	48	"<80"	48	Blank(s)	Alive	0
72	60+years	70-74 years	Male	2019	PRCDA	White	White	Non-Spanish-Hispanic-Latino	Non-Hispanic White	8070	Blank(s)	TCs	8070/3: Squamous cell carcinoma, NOS	8070/3: Squamous cell carcinoma, NOS	"IIB"	Blank(s)	Blank(s)	T2	N0	M0	2	Total/Radical excision	40	"Yes"	Non-primary surgical procedure to other regional sites	no_radiation	no_radiation	Surgery performed	Refused (1988+)	No/Unknown	No preoperative chemotherapy	no_systemic therapy	Blank(s)	Blank(s)	0	6	negative	No	No	No	No	None; no lymph node metastases	None; no other metastases	29	"<80"	29	Blank(s)	Alive	0
28	18-59years	25-29 years	Male	2019	PRCDA	White	White	Non-Spanish-Hispanic-Latino	Non-Hispanic White	8584	Blank(s)	"Ts,B1/B2"	8584/3: Thymoma, type B2, malignant	8584/3: Thymoma, type B2, malignant	"IIB"	Blank(s)	Blank(s)	T1a	N2	M0	4B	Total/Radical excision	40	"Yes"	None; diagnosed at autopsy	PORT	Radiation after surgery	Surgery performed	Beam radiation	No/Unknown	No preoperative chemotherapy	no_systemic therapy	Blank(s)	Blank(s)	0	4	positive	No	No	No	No	None; no lymph node metastases	None; no other metastases	55	"<80"	55	Blank(s)	Alive	0
63	60+years	60-64 years	Male	2019	PRCDA	White	White	Non-Spanish-Hispanic-Latino	Non-Hispanic White	8586	Blank(s)	TCs	8586/3: Thymic carcinoma, NOS	8586/3: Thymic carcinoma, NOS	"IIB"	Blank(s)	Blank(s)	T1	N2	M0	4B	Total/Radical excision	60	"Yes"	None; diagnosed at autopsy	PORT	Radiation after surgery	Surgery performed	Beam radiation	No/Unknown	No preoperative chemotherapy	no_systemic therapy	Blank(s)	Blank(s)	2	5	positive	No	No	No	No	None; no lymph node metastases	None; no other metastases	62	"<80"	62	Blank(s)	Alive	0
22	18-59years	20-24 years	Female	2019	PRCDA	Other	Asian or Pacific Islander	Non-Spanish-Hispanic-Latino	Non-Hispanic Asian or Pacific Islander	8580	Blank(s)	"Ts,NOS"	8580/3: Thymoma, malignant, NOS	8580/3: Thymoma, malignant, NOS	"III/IV"	Blank(s)	Blank(s)	T3	N0	M1b	4B	Total/Radical excision	60	"Yes"	None; diagnosed at autopsy	PORT	Radiation after surgery	Surgery performed	Beam radiation	Yes	Preoperative chemotherapy	Systemic therapy before surgery	Blank(s)	Blank(s)	2	2	negative	No	No	No	No	None; no lymph node metastases	Yes; distant mets in known site(s) other than bone, brain, liver, lung, dist LN	69	"<80"	69	Blank(s)	Alive	0
77	60+years	75-79 years	Male	2018	PRCDA	White	White	Non-Spanish-Hispanic-Latino	Non-Hispanic White	8585	Blank(s)	"Ts,B3"	8585/3: Thymoma, type B3, malignant	8585/3: Thymoma, type B3, malignant	"IIB"	Blank(s)	Blank(s)	T1b	N0	M0	1	Incomplete excision	30	None	None; diagnosed at autopsy	no_radiation	no_radiation	Surgery performed	None/Unknown	No/Unknown	No preoperative chemotherapy	no_systemic therapy	Blank(s)	Blank(s)	0	0	Not performed	No	No	No	No	None; no lymph node metastases	None; no other metastases	18	"<80"	18	Blank(s)	Alive	0
66	60+years	65-69 years	Female	2019	PRCDA	White	White	Non-Spanish-Hispanic-Latino	Non-Hispanic White	8083	Blank(s)	TCs	8083/3: Basaloid squamous cell carcinoma	8083/3: Basaloid squamous cell carcinoma	"IIB"	Blank(s)	Blank(s)	88	88	88	88	Total/Radical excision	40	None	None; diagnosed at autopsy	no_radiation	no_radiation	Surgery performed	None/Unknown	No/Unknown	No preoperative chemotherapy	no_systemic therapy	Blank(s)	Blank(s)	0	0	Not performed	No	No	No	No	None; no lymph node metastases	None; no other metastases	27	"<80"	27	Blank(s)	Alive	0
68	60+years	65-69 years	Female	2018	PRCDA	Other	Asian or Pacific Islander	Non-Spanish-Hispanic-Latino	Non-Hispanic Asian or Pacific Islander	8585	Blank(s)	"Ts,B3"	8585/3: Thymoma, type B3, malignant	8585/3: Thymoma, type B3, malignant	"I-IIA"	Blank(s)	Blank(s)	T1a	N0	M0	1	Incomplete excision	20	None	None; diagnosed at autopsy	no_radiation	no_radiation	Surgery performed	None/Unknown	No/Unknown	No preoperative chemotherapy	no_systemic therapy	Blank(s)	Blank(s)	0	0	Not performed	No	No	No	No	None; no lymph node metastases	None; no other metastases	60	"<80"	60	Blank(s)	Alive	0
58	18-59years	55-59 years	Male	2018	PRCDA	White	White	Non-Spanish-Hispanic-Latino	Non-Hispanic White	8586	Blank(s)	TCs	8586/3: Thymic carcinoma, NOS	8586/3: Thymic carcinoma, NOS	"IIB"	Blank(s)	Blank(s)	T1b	N0	M0	1	Incomplete excision	30	"Yes"	None; diagnosed at autopsy	PORT	Radiation after surgery	Surgery performed	Beam radiation	No/Unknown	No preoperative chemotherapy	no_systemic therapy	Blank(s)	Blank(s)	0	8	negative	No	No	No	No	None; no lymph node metastases	None; no other metastases	75	"<80"	75	Blank(s)	Alive	0
68	60+years	65-69 years	Male	2009	Not PRCDA	White	White	Non-Spanish-Hispanic-Latino	Non-Hispanic White	8582	Unknown	"Ts,A/AB"	8582/3: Thymoma, type AB, malignant	8582/3: Thymoma, type AB, malignant	"I-IIA"	Localized only	Blank(s)	Blank(s)	Blank(s)	Blank(s)	Blank(s)	Total/Radical excision	40	None	None; diagnosed at autopsy	PORT	Radiation after surgery	Surgery performed	Beam radiation	Yes	Preoperative chemotherapy	Systemic therapy before surgery	Blank(s)	Blank(s)	2	0	Not performed	Blank(s)	Blank(s)	Blank(s)	Blank(s)	Blank(s)	Blank(s)	Blank(s)	"80+"	150	Blank(s)	Other Cause of Death	0
71	60+years	70-74 years	Male	2007	Not PRCDA	White	White	Non-Spanish-Hispanic-Latino	Non-Hispanic White	8580	Unknown	"Ts,NOS"	8580/3: Thymoma, malignant, NOS	8580/3: Thymoma, malignant, NOS	"I-IIA"	Localized only	Blank(s)	Blank(s)	Blank(s)	Blank(s)	Blank(s)	Incomplete excision	27	None	None; diagnosed at autopsy	no_radiation	no_radiation	Surgery performed	None/Unknown	No/Unknown	No preoperative chemotherapy	no_systemic therapy	Blank(s)	Blank(s)	0	0	Not performed	Blank(s)	Blank(s)	Blank(s)	Blank(s)	Blank(s)	Blank(s)	Blank(s)	Unknown	Unknown	Blank(s)	In situ, benign or unknown behavior neoplasm	1
75	60+years	75-79 years	Male	2007	Not PRCDA	White	White	Non-Spanish-Hispanic-Latino	Non-Hispanic White	8581	Unknown	"Ts,A/AB"	8581/3: Thymoma, type A, malignant	8581/3: Thymoma, type A, malignant	"IIB"	Regional by direct extension only	Blank(s)	Blank(s)	Blank(s)	Blank(s)	Blank(s)	Total/Radical excision	60	"Yes"	None; diagnosed at autopsy	PORT	Radiation after surgery	Surgery performed	Beam radiation	No/Unknown	No preoperative chemotherapy	no_systemic therapy	Blank(s)	Blank(s)	1	3	negative	Blank(s)	Blank(s)	Blank(s)	Blank(s)	Blank(s)	Blank(s)	Blank(s)	"80+"	100	Blank(s)	Alive	0
80	60+years	80-84 years	Male	2013	Not PRCDA	White	White	Non-Spanish-Hispanic-Latino	Non-Hispanic White	8583	Unknown	"Ts,B1/B2"	8583/3: Thymoma, type B1, malignant	8583/3: Thymoma, type B1, malignant	"IIB"	Regional by direct extension only	Blank(s)	Blank(s)	Blank(s)	Blank(s)	Blank(s)	Incomplete excision	30	None	None; diagnosed at autopsy	no_radiation	no_radiation	Surgery performed	None/Unknown	No/Unknown	No preoperative chemotherapy	no_systemic therapy	Blank(s)	Blank(s)	1	0	Not performed	No	No	No	No	Blank(s)	Blank(s)	Blank(s)	"80+"	115	Blank(s)	Accidents and Adverse Effects	0
68	60+years	65-69 years	Male	2007	PRCDA	White	White	Non-Spanish-Hispanic-Latino	Non-Hispanic White	8586	Unknown	TCs	8586/3: Thymic carcinoma, NOS	8586/3: Thymic carcinoma, NOS	"IIB"	Regional by direct extension only	Blank(s)	Blank(s)	Blank(s)	Blank(s)	Blank(s)	Total/Radical excision	40	None	None; diagnosed at autopsy	PORT	Radiation after surgery	Surgery performed	Beam radiation	No/Unknown	No preoperative chemotherapy	no_systemic therapy	Blank(s)	Blank(s)	1	0	Not performed	Blank(s)	Blank(s)	Blank(s)	Blank(s)	Blank(s)	Blank(s)	Blank(s)	Unknown	Unknown	Blank(s)	Alzheimers (ICD-9 and 10 only)	0
58	18-59years	55-59 years	Male	2007	Not PRCDA	White	White	Spanish-Hispanic-Latino	Hispanic (All Races)	8586	Unknown	TCs	8586/3: Thymic carcinoma, NOS	8586/3: Thymic carcinoma, NOS	"IIB"	Regional by direct extension only	Blank(s)	Blank(s)	Blank(s)	Blank(s)	Blank(s)	Total/Radical excision	60	"Yes"	None; diagnosed at autopsy	no_radiation	no_radiation	Surgery performed	None/Unknown	No/Unknown	No preoperative chemotherapy	no_systemic therapy	Blank(s)	Blank(s)	0	1	negative	Blank(s)	Blank(s)	Blank(s)	Blank(s)	Blank(s)	Blank(s)	Blank(s)	"80+"	90	Blank(s)	Alive	0
64	60+years	60-64 years	Male	2007	PRCDA	White	White	Non-Spanish-Hispanic-Latino	Non-Hispanic White	8581	Unknown	"Ts,A/AB"	8581/3: Thymoma, type A, malignant	8581/3: Thymoma, type A, malignant	"IIB"	Regional by direct extension only	Blank(s)	Blank(s)	Blank(s)	Blank(s)	Blank(s)	Total/Radical excision	40	None	None; diagnosed at autopsy	PORT	Radiation before and after surgery	Surgery performed	Beam radiation	Yes	Preoperative chemotherapy	Systemic therapy before surgery	Blank(s)	Blank(s)	2	0	Not performed	Blank(s)	Blank(s)	Blank(s)	Blank(s)	Blank(s)	Blank(s)	Blank(s)	"<80"	40	Blank(s)	Alive	0
67	60+years	65-69 years	Male	2007	Not PRCDA	Other	Asian or Pacific Islander	Non-Spanish-Hispanic-Latino	Non-Hispanic Asian or Pacific Islander	8580	Unknown	"Ts,NOS"	8580/3: Thymoma, malignant, NOS	8580/3: Thymoma, malignant, NOS	"III/IV"	Distant site(s)/node(s) involved	Blank(s)	Blank(s)	Blank(s)	Blank(s)	Blank(s)	Incomplete excision	50	None	None; diagnosed at autopsy	PORT	Radiation after surgery	Surgery performed	Beam radiation	Yes	No preoperative chemotherapy	Systemic therapy after surgery	Blank(s)	Blank(s)	0	0	Not performed	Blank(s)	Blank(s)	Blank(s)	Blank(s)	Blank(s)	Blank(s)	Blank(s)	Unknown	Unknown	Blank(s)	Other Endocrine including Thymus	1
56	18-59years	55-59 years	Male	2007	Not PRCDA	White	White	Non-Spanish-Hispanic-Latino	Non-Hispanic White	8580	Unknown	"Ts,NOS"	8580/3: Thymoma, malignant, NOS	8580/3: Thymoma, malignant, NOS	"IIB"	Regional by both direct extension and lymph node involvement	Blank(s)	Blank(s)	Blank(s)	Blank(s)	Blank(s)	Incomplete excision	20	"Yes"	None; diagnosed at autopsy	no_radiation	no_radiation	Surgery performed	None/Unknown	Yes	No preoperative chemotherapy	Systemic therapy after surgery	Blank(s)	Blank(s)	1	1	negative	Blank(s)	Blank(s)	Blank(s)	Blank(s)	Blank(s)	Blank(s)	Blank(s)	"<80"	78	Blank(s)	In situ, benign or unknown behavior neoplasm	1
50	18-59years	50-54 years	Female	2014	Not PRCDA	Other	Asian or Pacific Islander	Non-Spanish-Hispanic-Latino	Non-Hispanic Asian or Pacific Islander	8586	Poorly differentiated; Grade III	TCs	8586/3: Thymic carcinoma, NOS	8586/3: Thymic carcinoma, NOS	"IIB"	Regional by direct extension only	Blank(s)	Blank(s)	Blank(s)	Blank(s)	Blank(s)	Total/Radical excision	60	"Yes"	None; diagnosed at autopsy	no_radiation	no_radiation	Surgery performed	None/Unknown	No/Unknown	No preoperative chemotherapy	no_systemic therapy	Blank(s)	Blank(s)	0	23	negative	No	No	No	No	Blank(s)	Blank(s)	Blank(s)	"<80"	42	Blank(s)	Other Endocrine including Thymus	1
73	60+years	70-74 years	Female	2008	Not PRCDA	White	White	Non-Spanish-Hispanic-Latino	Non-Hispanic White	8246	Unknown	NETs	8246/3: Neuroendocrine carcinoma, NOS	8246/3: Neuroendocrine carcinoma, NOS	"I-IIA"	Localized only	Blank(s)	Blank(s)	Blank(s)	Blank(s)	Blank(s)	Total/Radical excision	40	"Yes"	None; diagnosed at autopsy	no_radiation	no_radiation	Surgery performed	None/Unknown	No/Unknown	No preoperative chemotherapy	no_systemic therapy	Blank(s)	Blank(s)	0	4	negative	Blank(s)	Blank(s)	Blank(s)	Blank(s)	Blank(s)	Blank(s)	Blank(s)	"<80"	60	Blank(s)	Other Cause of Death	0
59	18-59years	55-59 years	Male	2008	Not PRCDA	Other	Asian or Pacific Islander	Non-Spanish-Hispanic-Latino	Non-Hispanic Asian or Pacific Islander	8240	Unknown	NETs	8240/3: Carcinoid tumor, NOS	8240/3: Carcinoid tumor, NOS	"I-IIA"	Localized only	Blank(s)	Blank(s)	Blank(s)	Blank(s)	Blank(s)	Total/Radical excision	40	None	None; diagnosed at autopsy	no_radiation	no_radiation	Surgery performed	None/Unknown	No/Unknown	No preoperative chemotherapy	no_systemic therapy	Blank(s)	Blank(s)	0	0	Not performed	Blank(s)	Blank(s)	Blank(s)	Blank(s)	Blank(s)	Blank(s)	Blank(s)	"<80"	50	Blank(s)	Alive	0
37	18-59years	35-39 years	Male	2008	PRCDA	White	White	Spanish-Hispanic-Latino	Hispanic (All Races)	8071	Poorly differentiated; Grade III	TCs	8071/3: Squamous cell carcinoma, keratinizing, NOS	8071/3: Squamous cell carcinoma, keratinizing, NOS	"III/IV"	Distant site(s)/node(s) involved	Blank(s)	Blank(s)	Blank(s)	Blank(s)	Blank(s)	Incomplete excision	30	None	None; diagnosed at autopsy	PORT	Radiation after surgery	Surgery performed	Beam radiation	Yes	Preoperative chemotherapy	Systemic therapy before surgery	Blank(s)	Blank(s)	2	0	Not performed	Blank(s)	Blank(s)	Blank(s)	Blank(s)	Blank(s)	Blank(s)	Blank(s)	Unknown	Unknown	Blank(s)	Alive	0
65	60+years	65-69 years	Female	2009	PRCDA	White	White	Non-Spanish-Hispanic-Latino	Non-Hispanic White	8585	Well differentiated; Grade I	"Ts,B3"	8585/3: Thymoma, type B3, malignant	8585/3: Thymoma, type B3, malignant	"IIB"	Regional by direct extension only	Blank(s)	Blank(s)	Blank(s)	Blank(s)	Blank(s)	Total/Radical excision	60	"Yes"	None; diagnosed at autopsy	PORT	Radiation after surgery	Surgery performed	Beam radiation	No/Unknown	No preoperative chemotherapy	no_systemic therapy	Blank(s)	Blank(s)	0	2	negative	Blank(s)	Blank(s)	Blank(s)	Blank(s)	Blank(s)	Blank(s)	Blank(s)	"<80"	52	Blank(s)	Alive	0
84	60+years	80-84 years	Female	2008	PRCDA	White	White	Non-Spanish-Hispanic-Latino	Non-Hispanic White	8580	Unknown	"Ts,NOS"	8580/3: Thymoma, malignant, NOS	8580/3: Thymoma, malignant, NOS	"IIB"	Regional by direct extension only	Blank(s)	Blank(s)	Blank(s)	Blank(s)	Blank(s)	Total/Radical excision	60	"Yes"	None; diagnosed at autopsy	PORT	Radiation after surgery	Surgery performed	Beam radiation	Yes	No preoperative chemotherapy	Systemic therapy after surgery	Blank(s)	Blank(s)	0	4	negative	Blank(s)	Blank(s)	Blank(s)	Blank(s)	Blank(s)	Blank(s)	Blank(s)	"80+"	94	Blank(s)	Diseases of Heart	0
62	60+years	60-64 years	Female	2009	Not PRCDA	White	White	Non-Spanish-Hispanic-Latino	Non-Hispanic White	8581	Unknown	"Ts,A/AB"	8581/3: Thymoma, type A, malignant	8581/3: Thymoma, type A, malignant	"IIB"	Regional by direct extension only	Blank(s)	Blank(s)	Blank(s)	Blank(s)	Blank(s)	Total/Radical excision	40	None	None; diagnosed at autopsy	PORT	Radiation after surgery	Surgery performed	Beam radiation	Yes	No preoperative chemotherapy	Systemic therapy after surgery	Blank(s)	Blank(s)	0	4	negative	Blank(s)	Blank(s)	Blank(s)	Blank(s)	Blank(s)	Blank(s)	Blank(s)	"<80"	66	Blank(s)	Alive	0
47	18-59years	45-49 years	Male	2009	Not PRCDA	White	White	Non-Spanish-Hispanic-Latino	Non-Hispanic White	8580	Unknown	"Ts,NOS"	8580/3: Thymoma, malignant, NOS	8580/3: Thymoma, malignant, NOS	"I-IIA"	Localized only	Blank(s)	Blank(s)	Blank(s)	Blank(s)	Blank(s)	Incomplete excision	30	"Yes"	None; diagnosed at autopsy	no_radiation	no_radiation	Surgery performed	None/Unknown	No/Unknown	No preoperative chemotherapy	no_systemic therapy	Blank(s)	Blank(s)	0	2	negative	Blank(s)	Blank(s)	Blank(s)	Blank(s)	Blank(s)	Blank(s)	Blank(s)	"80+"	98	Blank(s)	Alive	0
27	18-59years	25-29 years	Male	2009	PRCDA	White	White	Non-Spanish-Hispanic-Latino	Non-Hispanic White	8585	Poorly differentiated; Grade III	"Ts,B3"	8585/3: Thymoma, type B3, malignant	8585/3: Thymoma, type B3, malignant	"IIB"	Regional by direct extension only	Blank(s)	Blank(s)	Blank(s)	Blank(s)	Blank(s)	Incomplete excision	30	None	None; diagnosed at autopsy	no_radiation	no_radiation	Surgery performed	None/Unknown	No/Unknown	No preoperative chemotherapy	no_systemic therapy	Blank(s)	Blank(s)	0	0	Not performed	Blank(s)	Blank(s)	Blank(s)	Blank(s)	Blank(s)	Blank(s)	Blank(s)	"<80"	55	Blank(s)	Alive	0
51	18-59years	50-54 years	Male	2011	Not PRCDA	White	White	Non-Spanish-Hispanic-Latino	Non-Hispanic White	8585	Well differentiated; Grade I	"Ts,B3"	8585/3: Thymoma, type B3, malignant	8585/3: Thymoma, type B3, malignant	"I-IIA"	Localized only	Blank(s)	Blank(s)	Blank(s)	Blank(s)	Blank(s)	Total/Radical excision	40	None	None; diagnosed at autopsy	PORT	Radiation after surgery	Surgery performed	Beam radiation	No/Unknown	No preoperative chemotherapy	no_systemic therapy	Blank(s)	Blank(s)	0	3	negative	No	No	No	No	Blank(s)	Blank(s)	Blank(s)	"<80"	31	Blank(s)	Alive	0
57	18-59years	55-59 years	Male	2010	PRCDA	White	White	Non-Spanish-Hispanic-Latino	Non-Hispanic White	8586	Unknown	TCs	8586/3: Thymic carcinoma, NOS	8586/3: Thymic carcinoma, NOS	"III/IV"	Distant site(s)/node(s) involved	Blank(s)	Blank(s)	Blank(s)	Blank(s)	Blank(s)	Total/Radical excision	40	None	None; diagnosed at autopsy	no_radiation	no_radiation	Surgery performed	None/Unknown	No/Unknown	No preoperative chemotherapy	no_systemic therapy	Blank(s)	Blank(s)	1	0	Not performed	No	No	No	No	Blank(s)	Blank(s)	Blank(s)	"<80"	63	Blank(s)	Alive	0
67	60+years	65-69 years	Female	2011	PRCDA	White	White	Non-Spanish-Hispanic-Latino	Non-Hispanic White	8586	Unknown	TCs	8586/3: Thymic carcinoma, NOS	8586/3: Thymic carcinoma, NOS	"IIB"	Regional by direct extension only	Blank(s)	Blank(s)	Blank(s)	Blank(s)	Blank(s)	Total/Radical excision	60	"Yes"	None; diagnosed at autopsy	PORT	Radiation before and after surgery	Surgery performed	Beam radiation	Yes	Preoperative chemotherapy	Systemic therapy both before and after surgery	Blank(s)	Blank(s)	0	8	negative	No	No	No	No	Blank(s)	Blank(s)	Blank(s)	"<80"	75	Blank(s)	Alive	0
67	60+years	65-69 years	Male	2011	Not PRCDA	White	White	Non-Spanish-Hispanic-Latino	Non-Hispanic White	8583	Unknown	"Ts,B1/B2"	8583/3: Thymoma, type B1, malignant	8583/3: Thymoma, type B1, malignant	"I-IIA"	Localized only	Blank(s)	Blank(s)	Blank(s)	Blank(s)	Blank(s)	Incomplete excision	27	None	None; diagnosed at autopsy	PORT	Radiation after surgery	Surgery performed	Beam radiation	No/Unknown	No preoperative chemotherapy	no_systemic therapy	Blank(s)	Blank(s)	0	0	Not performed	No	No	No	No	Blank(s)	Blank(s)	Blank(s)	"<80"	75	Blank(s)	Alive	0
48	18-59years	45-49 years	Female	2008	PRCDA	White	White	Non-Spanish-Hispanic-Latino	Non-Hispanic White	8580	Unknown	"Ts,NOS"	8580/3: Thymoma, malignant, NOS	8580/3: Thymoma, malignant, NOS	"IIB"	Regional by direct extension only	Blank(s)	Blank(s)	Blank(s)	Blank(s)	Blank(s)	Incomplete excision	27	None	None; diagnosed at autopsy	PORT	Radiation after surgery	Surgery performed	Beam radiation	No/Unknown	No preoperative chemotherapy	no_systemic therapy	Blank(s)	Blank(s)	0	0	Not performed	Blank(s)	Blank(s)	Blank(s)	Blank(s)	Blank(s)	Blank(s)	Blank(s)	"80+"	600	Blank(s)	Alive	0
63	60+years	60-64 years	Male	2011	Not PRCDA	White	White	Non-Spanish-Hispanic-Latino	Non-Hispanic White	8582	Unknown	"Ts,A/AB"	8582/3: Thymoma, type AB, malignant	8582/3: Thymoma, type AB, malignant	"IIB"	Regional by direct extension only	Blank(s)	Blank(s)	Blank(s)	Blank(s)	Blank(s)	Incomplete excision	30	None	None; diagnosed at autopsy	PORT	Radiation after surgery	Surgery performed	Beam radiation	No/Unknown	No preoperative chemotherapy	no_systemic therapy	Blank(s)	Blank(s)	0	0	Not performed	No	No	No	No	Blank(s)	Blank(s)	Blank(s)	"<80"	15	Blank(s)	Alive	0
30	18-59years	30-34 years	Male	2012	Not PRCDA	White	White	Spanish-Hispanic-Latino	Hispanic (All Races)	8586	Poorly differentiated; Grade III	TCs	8586/3: Thymic carcinoma, NOS	8586/3: Thymic carcinoma, NOS	"III/IV"	Distant site(s)/node(s) involved	Blank(s)	Blank(s)	Blank(s)	Blank(s)	Blank(s)	Total/Radical excision	60	"Yes"	None; diagnosed at autopsy	PORT	Radiation after surgery	Surgery performed	Beam radiation	Yes	Preoperative chemotherapy	Systemic therapy both before and after surgery	Blank(s)	Blank(s)	2	22	positive	No	No	No	No	Blank(s)	Blank(s)	Blank(s)	"<80"	75	Blank(s)	Alive	0
57	18-59years	55-59 years	Male	2012	Not PRCDA	White	White	Spanish-Hispanic-Latino	Hispanic (All Races)	8586	Poorly differentiated; Grade III	TCs	8586/3: Thymic carcinoma, NOS	8586/3: Thymic carcinoma, NOS	"IIB"	Regional by both direct extension and lymph node involvement	Blank(s)	Blank(s)	Blank(s)	Blank(s)	Blank(s)	Incomplete excision	30	"Yes"	Non-primary surgical procedure to other regional sites	PORT	Radiation after surgery	Surgery performed	Beam radiation	Yes	No preoperative chemotherapy	Systemic therapy after surgery	Blank(s)	Blank(s)	1	1	positive	No	No	No	No	Blank(s)	Blank(s)	Blank(s)	"<80"	75	Blank(s)	Other Endocrine including Thymus	1
68	60+years	65-69 years	Female	2012	Not PRCDA	White	White	Non-Spanish-Hispanic-Latino	Non-Hispanic White	8070	Poorly differentiated; Grade III	TCs	8070/3: Squamous cell carcinoma, NOS	8070/3: Squamous cell carcinoma, NOS	"IIB"	Regional by direct extension only	Blank(s)	Blank(s)	Blank(s)	Blank(s)	Blank(s)	Incomplete excision	30	"Yes"	None; diagnosed at autopsy	PORT	Radiation after surgery	Surgery performed	Beam radiation	No/Unknown	No preoperative chemotherapy	no_systemic therapy	Blank(s)	Blank(s)	0	3	negative	No	No	No	No	Blank(s)	Blank(s)	Blank(s)	"<80"	25	Blank(s)	Alive	0
29	18-59years	25-29 years	Male	2012	Not PRCDA	White	White	Non-Spanish-Hispanic-Latino	Non-Hispanic White	8240	Unknown	NETs	8240/3: Carcinoid tumor, NOS	8240/3: Carcinoid tumor, NOS	"IIB"	Regional by direct extension only	Blank(s)	Blank(s)	Blank(s)	Blank(s)	Blank(s)	Incomplete excision	27	None	None; diagnosed at autopsy	no_radiation	no_radiation	Surgery performed	None/Unknown	No/Unknown	No preoperative chemotherapy	no_systemic therapy	Blank(s)	Blank(s)	0	0	Not performed	No	No	No	No	Blank(s)	Blank(s)	Blank(s)	"<80"	17	Blank(s)	In situ, benign or unknown behavior neoplasm	1
57	18-59years	55-59 years	Male	2012	Not PRCDA	White	White	Non-Spanish-Hispanic-Latino	Non-Hispanic White	8584	Unknown	"Ts,B1/B2"	8584/3: Thymoma, type B2, malignant	8584/3: Thymoma, type B2, malignant	"I-IIA"	Localized only	Blank(s)	Blank(s)	Blank(s)	Blank(s)	Blank(s)	Total/Radical excision	40	None	None; diagnosed at autopsy	no_radiation	no_radiation	Surgery performed	None/Unknown	No/Unknown	No preoperative chemotherapy	no_systemic therapy	Blank(s)	Blank(s)	0	0	Not performed	No	No	No	No	Blank(s)	Blank(s)	Blank(s)	"<80"	43	Blank(s)	Alive	0
66	60+years	65-69 years	Female	2012	PRCDA	White	White	Non-Spanish-Hispanic-Latino	Non-Hispanic White	8582	Unknown	"Ts,A/AB"	8582/3: Thymoma, type AB, malignant	8582/3: Thymoma, type AB, malignant	"I-IIA"	Localized only	Blank(s)	Blank(s)	Blank(s)	Blank(s)	Blank(s)	Total/Radical excision	40	"Yes"	None; diagnosed at autopsy	no_radiation	no_radiation	Surgery performed	None/Unknown	No/Unknown	No preoperative chemotherapy	no_systemic therapy	Blank(s)	Blank(s)	2	2	negative	No	No	No	No	Blank(s)	Blank(s)	Blank(s)	"<80"	35	Blank(s)	Alive	0
62	60+years	60-64 years	Female	2012	PRCDA	White	White	Non-Spanish-Hispanic-Latino	Non-Hispanic White	8581	Unknown	"Ts,A/AB"	8581/3: Thymoma, type A, malignant	8581/3: Thymoma, type A, malignant	"I-IIA"	Localized only	Blank(s)	Blank(s)	Blank(s)	Blank(s)	Blank(s)	Incomplete excision	27	None	None; diagnosed at autopsy	PORT	Radiation after surgery	Surgery performed	Beam radiation	No/Unknown	No preoperative chemotherapy	no_systemic therapy	Blank(s)	Blank(s)	2	0	Not performed	No	No	No	No	Blank(s)	Blank(s)	Blank(s)	"80+"	80	Blank(s)	Alive	0
51	18-59years	50-54 years	Female	2013	PRCDA	Other	Asian or Pacific Islander	Non-Spanish-Hispanic-Latino	Non-Hispanic Asian or Pacific Islander	8586	Moderately differentiated; Grade II	TCs	8586/3: Thymic carcinoma, NOS	8586/3: Thymic carcinoma, NOS	"I-IIA"	Localized only	Blank(s)	Blank(s)	Blank(s)	Blank(s)	Blank(s)	Incomplete excision	30	"Yes"	None; diagnosed at autopsy	PORT	Radiation after surgery	Surgery performed	Beam radiation	Yes	No preoperative chemotherapy	Systemic therapy after surgery	Blank(s)	Blank(s)	0	14	negative	No	No	No	No	Blank(s)	Blank(s)	Blank(s)	"80+"	80	Blank(s)	Other Endocrine including Thymus	1
58	18-59years	55-59 years	Female	2013	PRCDA	White	White	Non-Spanish-Hispanic-Latino	Non-Hispanic White	8583	Unknown	"Ts,B1/B2"	8583/3: Thymoma, type B1, malignant	8583/3: Thymoma, type B1, malignant	"IIB"	Regional by direct extension only	Blank(s)	Blank(s)	Blank(s)	Blank(s)	Blank(s)	Incomplete excision	30	None	None; diagnosed at autopsy	no_radiation	no_radiation	Surgery performed	None/Unknown	No/Unknown	No preoperative chemotherapy	no_systemic therapy	Blank(s)	Blank(s)	0	0	Not performed	No	No	No	No	Blank(s)	Blank(s)	Blank(s)	"80+"	130	Blank(s)	Diseases of Heart	0
35	18-59years	35-39 years	Female	2013	PRCDA	White	White	Non-Spanish-Hispanic-Latino	Non-Hispanic White	8584	Well differentiated; Grade I	"Ts,B1/B2"	8584/3: Thymoma, type B2, malignant	8584/3: Thymoma, type B2, malignant	"I-IIA"	Localized only	Blank(s)	Blank(s)	Blank(s)	Blank(s)	Blank(s)	Incomplete excision	30	None	Non-primary surgical procedure to other regional sites	no_radiation	no_radiation	Surgery performed	None/Unknown	No/Unknown	No preoperative chemotherapy	no_systemic therapy	Blank(s)	Blank(s)	1	0	Not performed	No	No	No	No	Blank(s)	Blank(s)	Blank(s)	"80+"	85	Blank(s)	Alive	0
66	60+years	65-69 years	Male	2013	PRCDA	White	White	Spanish-Hispanic-Latino	Hispanic (All Races)	8580	Unknown	"Ts,NOS"	8580/3: Thymoma, malignant, NOS	8580/3: Thymoma, malignant, NOS	"I-IIA"	Localized only	Blank(s)	Blank(s)	Blank(s)	Blank(s)	Blank(s)	Incomplete excision	20	None	None; diagnosed at autopsy	PORT	Radiation after surgery	Surgery performed	Beam radiation	No/Unknown	No preoperative chemotherapy	no_systemic therapy	Blank(s)	Blank(s)	0	0	Not performed	No	No	No	No	Blank(s)	Blank(s)	Blank(s)	Unknown	Unknown	Blank(s)	Alive	0
30	18-59years	30-34 years	Female	2014	Not PRCDA	White	White	Non-Spanish-Hispanic-Latino	Non-Hispanic White	8240	Well differentiated; Grade I	NETs	8240/3: Carcinoid tumor, NOS	8240/3: Carcinoid tumor, NOS	"I-IIA"	Localized only	Blank(s)	Blank(s)	Blank(s)	Blank(s)	Blank(s)	Total/Radical excision	40	Unknown	None; diagnosed at autopsy	no_radiation	no_radiation	Surgery performed	None/Unknown	No/Unknown	No preoperative chemotherapy	no_systemic therapy	Blank(s)	Blank(s)	0	3	negative	No	No	No	No	Blank(s)	Blank(s)	Blank(s)	"<80"	10	Blank(s)	Alive	0
74	60+years	70-74 years	Male	2018	PRCDA	White	White	Non-Spanish-Hispanic-Latino	Non-Hispanic White	8586	Blank(s)	TCs	8586/3: Thymic carcinoma, NOS	8586/3: Thymic carcinoma, NOS	"III/IV"	Blank(s)	Blank(s)	T1a	N1	M1b	4B	Total/Radical excision	60	"Yes"	None; diagnosed at autopsy	PORT	Radiation after surgery	Surgery performed	Beam radiation	No/Unknown	No preoperative chemotherapy	no_systemic therapy	Blank(s)	Blank(s)	0	22	positive	No	No	No	Yes	None; no lymph node metastases	None; no other metastases	32	"<80"	32	Blank(s)	Alive	0
63	60+years	60-64 years	Male	2014	Not PRCDA	White	White	Non-Spanish-Hispanic-Latino	Non-Hispanic White	8580	Unknown	"Ts,NOS"	8580/3: Thymoma, malignant, NOS	8580/3: Thymoma, malignant, NOS	"I-IIA"	Localized only	Blank(s)	Blank(s)	Blank(s)	Blank(s)	Blank(s)	Total/Radical excision	40	"Yes"	None; diagnosed at autopsy	no_radiation	no_radiation	Surgery performed	None/Unknown	No/Unknown	No preoperative chemotherapy	no_systemic therapy	Blank(s)	Blank(s)	6	3	negative	No	No	No	No	Blank(s)	Blank(s)	Blank(s)	"<80"	45	Blank(s)	Alive	0
58	18-59years	55-59 years	Female	2014	Not PRCDA	White	White	Spanish-Hispanic-Latino	Hispanic (All Races)	8582	Unknown	"Ts,A/AB"	8582/3: Thymoma, type AB, malignant	8582/3: Thymoma, type AB, malignant	"IIB"	Regional by direct extension only	Blank(s)	Blank(s)	Blank(s)	Blank(s)	Blank(s)	Total/Radical excision	40	None	None; diagnosed at autopsy	PORT	Radiation after surgery	Surgery performed	Beam radiation	No/Unknown	No preoperative chemotherapy	no_systemic therapy	Blank(s)	Blank(s)	0	0	Not performed	No	No	No	No	Blank(s)	Blank(s)	Blank(s)	"<80"	67	Blank(s)	Alive	0
73	60+years	70-74 years	Female	2014	PRCDA	White	White	Non-Spanish-Hispanic-Latino	Non-Hispanic White	8070	Poorly differentiated; Grade III	TCs	8070/3: Squamous cell carcinoma, NOS	8070/3: Squamous cell carcinoma, NOS	"IIB"	Regional by direct extension only	Blank(s)	Blank(s)	Blank(s)	Blank(s)	Blank(s)	Incomplete excision	50	"Yes"	None; diagnosed at autopsy	PORT	Radiation after surgery	Surgery performed	Beam radiation	No/Unknown	No preoperative chemotherapy	no_systemic therapy	Blank(s)	Blank(s)	1	2	negative	No	No	No	No	Blank(s)	Blank(s)	Blank(s)	"80+"	100	Blank(s)	Alive	0
69	60+years	65-69 years	Female	2016	Not PRCDA	White	White	Spanish-Hispanic-Latino	Hispanic (All Races)	8581	Unknown	"Ts,A/AB"	8581/3: Thymoma, type A, malignant	8581/3: Thymoma, type A, malignant	"I-IIA"	Localized only	Blank(s)	Blank(s)	Blank(s)	Blank(s)	Blank(s)	Total/Radical excision	40	"Yes"	None; diagnosed at autopsy	no_radiation	no_radiation	Surgery performed	None/Unknown	No/Unknown	No preoperative chemotherapy	no_systemic therapy	Blank(s)	Blank(s)	0	5	negative	No	No	No	No	None; no lymph node metastases	None; no other metastases	56	"<80"	56	Blank(s)	Alive	0
50	18-59years	50-54 years	Female	2016	PRCDA	White	White	Non-Spanish-Hispanic-Latino	Non-Hispanic White	8249	Moderately differentiated; Grade II	NETs	8249/3: Atypical carcinoid tumor	8249/3: Atypical carcinoid tumor	"IIB"	Regional by both direct extension and lymph node involvement	Blank(s)	Blank(s)	Blank(s)	Blank(s)	Blank(s)	Incomplete excision	30	"Yes"	Non-primary surgical procedure to other regional sites	PORT	Radiation after surgery	Surgery performed	Beam radiation	No/Unknown	No preoperative chemotherapy	no_systemic therapy	Blank(s)	Blank(s)	0	15	positive	No	No	No	No	None; no lymph node metastases	None; no other metastases	50	"<80"	50	Blank(s)	Alive	0
78	60+years	75-79 years	Female	2016	Not PRCDA	White	White	Non-Spanish-Hispanic-Latino	Non-Hispanic White	8584	Unknown	"Ts,B1/B2"	8584/3: Thymoma, type B2, malignant	8584/3: Thymoma, type B2, malignant	"III/IV"	Distant site(s)/node(s) involved	Blank(s)	Blank(s)	Blank(s)	Blank(s)	Blank(s)	Total/Radical excision	40	None	Non-primary surgical procedure to other regional sites	PORT	Radiation after surgery	Surgery performed	Beam radiation	No/Unknown	No preoperative chemotherapy	no_systemic therapy	Blank(s)	Blank(s)	1	0	Not performed	No	No	No	Yes	None; no lymph node metastases	None; no other metastases	25	"<80"	25	Blank(s)	Alive	0
33	18-59years	30-34 years	Male	2018	Not PRCDA	White	White	Spanish-Hispanic-Latino	Hispanic (All Races)	8582	Blank(s)	"Ts,A/AB"	8582/3: Thymoma, type AB, malignant	8582/3: Thymoma, type AB, malignant	"IIB"	Blank(s)	Blank(s)	T1b	N0	M0	1	Total/Radical excision	40	None	None; diagnosed at autopsy	no_radiation	no_radiation	Surgery performed	None/Unknown	No/Unknown	No preoperative chemotherapy	no_systemic therapy	Blank(s)	Blank(s)	0	0	Not performed	No	No	No	No	None; no lymph node metastases	None; no other metastases	77	"<80"	77	Blank(s)	Alive	0
58	18-59years	55-59 years	Female	2013	Not PRCDA	White	White	Non-Spanish-Hispanic-Latino	Non-Hispanic White	8584	Unknown	"Ts,B1/B2"	8584/3: Thymoma, type B2, malignant	8584/3: Thymoma, type B2, malignant	"IIB"	Regional by direct extension only	Blank(s)	Blank(s)	Blank(s)	Blank(s)	Blank(s)	Incomplete excision	23	None	None; diagnosed at autopsy	PORT	Radiation after surgery	Surgery performed	Beam radiation	No/Unknown	No preoperative chemotherapy	no_systemic therapy	Blank(s)	Blank(s)	0	0	Not performed	No	No	No	No	Blank(s)	Blank(s)	Blank(s)	"<80"	52	Blank(s)	Alive	0
58	18-59years	55-59 years	Female	2019	Not PRCDA	White	White	Non-Spanish-Hispanic-Latino	Non-Hispanic White	8582	Blank(s)	"Ts,A/AB"	8582/3: Thymoma, type AB, malignant	8582/3: Thymoma, type AB, malignant	"I-IIA"	Blank(s)	Blank(s)	T1a	N0	M0	1	Incomplete excision	30	"Yes"	None; diagnosed at autopsy	no_radiation	no_radiation	Surgery performed	None/Unknown	No/Unknown	No preoperative chemotherapy	no_systemic therapy	Blank(s)	Blank(s)	0	5	negative	No	No	No	No	None; no lymph node metastases	None; no other metastases	120	"80+"	120	Blank(s)	Alive	0
30	18-59years	30-34 years	Female	2018	Not PRCDA	Other	Asian or Pacific Islander	Non-Spanish-Hispanic-Latino	Non-Hispanic Asian or Pacific Islander	8070	Blank(s)	TCs	8070/3: Squamous cell carcinoma, NOS	8070/3: Squamous cell carcinoma, NOS	"IIB"	Blank(s)	Blank(s)	T1b	N0	M0	1	Incomplete excision	27	None	None; diagnosed at autopsy	PORT	Radiation after surgery	Surgery performed	Beam radiation	No/Unknown	No preoperative chemotherapy	no_systemic therapy	Blank(s)	Blank(s)	0	0	Not performed	No	No	No	No	None; no lymph node metastases	None; no other metastases	62	"<80"	62	Blank(s)	Alive	0
44	18-59years	40-44 years	Male	2019	Not PRCDA	White	White	Spanish-Hispanic-Latino	Hispanic (All Races)	8586	Blank(s)	TCs	8586/3: Thymic carcinoma, NOS	8586/3: Thymic carcinoma, NOS	"IIB"	Blank(s)	Blank(s)	T3	N1	M0	4A	Total/Radical excision	60	"Yes"	None; diagnosed at autopsy	no_radiation	no_radiation	Surgery performed	Refused (1988+)	No/Unknown	No preoperative chemotherapy	no_systemic therapy	Blank(s)	Blank(s)	1	17	positive	No	No	No	No	None; no lymph node metastases	None; no other metastases	78	"<80"	78	Blank(s)	Alive	0
48	18-59years	45-49 years	Female	2018	PRCDA	White	White	Non-Spanish-Hispanic-Latino	Non-Hispanic White	8585	Blank(s)	"Ts,B3"	8585/3: Thymoma, type B3, malignant	8585/3: Thymoma, type B3, malignant	"III/IV"	Blank(s)	Blank(s)	T3	N0	M1b	4B	Total/Radical excision	60	None	None; diagnosed at autopsy	no_radiation	no_radiation	Surgery performed	None/Unknown	Yes	Preoperative chemotherapy	Systemic therapy both before and after surgery	Blank(s)	Blank(s)	1	0	Not performed	No	No	No	No	None; no lymph node metastases	Yes; distant mets in known site(s) other than bone, brain, liver, lung, dist LN	60	"<80"	60	Blank(s)	Alive	0
83	60+years	80-84 years	Female	2018	Not PRCDA	Black	Black	Non-Spanish-Hispanic-Latino	Non-Hispanic Black	8430	Blank(s)	TCs	8430/3: Mucoepidermoid carcinoma	8430/3: Mucoepidermoid carcinoma	"I-IIA"	Blank(s)	Blank(s)	T1a	N0	M0	1	Incomplete excision	30	None	None; diagnosed at autopsy	no_radiation	no_radiation	Surgery performed	None/Unknown	No/Unknown	No preoperative chemotherapy	no_systemic therapy	Blank(s)	Blank(s)	0	0	Not performed	No	No	No	No	None; no lymph node metastases	None; no other metastases	50	"<80"	50	Blank(s)	Alive	0
68	60+years	65-69 years	Female	2008	Not PRCDA	White	White	Non-Spanish-Hispanic-Latino	Non-Hispanic White	8585	Unknown	"Ts,B3"	8585/3: Thymoma, type B3, malignant	8585/3: Thymoma, type B3, malignant	"IIB"	Regional by direct extension only	Blank(s)	Blank(s)	Blank(s)	Blank(s)	Blank(s)	Total/Radical excision	40	"Yes"	None; diagnosed at autopsy	no_radiation	no_radiation	Surgery performed	None/Unknown	Yes	No preoperative chemotherapy	Systemic therapy after surgery	Blank(s)	Blank(s)	1	5	negative	Blank(s)	Blank(s)	Blank(s)	Blank(s)	Blank(s)	Blank(s)	Blank(s)	"80+"	85	Blank(s)	Other Endocrine including Thymus	1
70	60+years	70-74 years	Female	2015	Not PRCDA	Black	Black	Non-Spanish-Hispanic-Latino	Non-Hispanic Black	8584	Unknown	"Ts,B1/B2"	8584/3: Thymoma, type B2, malignant	8584/3: Thymoma, type B2, malignant	"III/IV"	Distant site(s)/node(s) involved	Blank(s)	Blank(s)	Blank(s)	Blank(s)	Blank(s)	Total/Radical excision	60	"Yes"	Any combo of sur proc to oth rg, dis lym nd, and/or dis site	no_radiation	no_radiation	Surgery performed	None/Unknown	Yes	No preoperative chemotherapy	Systemic therapy after surgery	Blank(s)	Blank(s)	7	3	negative	No	No	No	Yes	Blank(s)	Blank(s)	Blank(s)	"<80"	45	Blank(s)	Alive	0
76	60+years	75-79 years	Male	2018	Not PRCDA	White	White	Non-Spanish-Hispanic-Latino	Non-Hispanic White	8310	Blank(s)	TCs	8310/3: Clear cell adenocarcinoma, NOS	8310/3: Clear cell adenocarcinoma, NOS	"I-IIA"	Blank(s)	Blank(s)	T1a	N0	M0	1	Total/Radical excision	40	"Yes"	None; diagnosed at autopsy	no_radiation	no_radiation	Surgery performed	None/Unknown	No/Unknown	No preoperative chemotherapy	no_systemic therapy	Blank(s)	Blank(s)	0	11	negative	No	No	No	No	None; no lymph node metastases	None; no other metastases	47	"<80"	47	Blank(s)	Alive	0
66	60+years	65-69 years	Male	2009	Not PRCDA	White	White	Non-Spanish-Hispanic-Latino	Non-Hispanic White	8584	Unknown	"Ts,B1/B2"	8584/3: Thymoma, type B2, malignant	8584/3: Thymoma, type B2, malignant	"I-IIA"	Localized only	Blank(s)	Blank(s)	Blank(s)	Blank(s)	Blank(s)	Incomplete excision	27	"Yes"	None; diagnosed at autopsy	no_radiation	no_radiation	Surgery performed	None/Unknown	No/Unknown	No preoperative chemotherapy	no_systemic therapy	Blank(s)	Blank(s)	0	1	negative	Blank(s)	Blank(s)	Blank(s)	Blank(s)	Blank(s)	Blank(s)	Blank(s)	"<80"	50	Blank(s)	Alive	0
66	60+years	65-69 years	Female	2015	Not PRCDA	White	White	Non-Spanish-Hispanic-Latino	Non-Hispanic White	8580	Unknown	"Ts,NOS"	8580/3: Thymoma, malignant, NOS	8580/3: Thymoma, malignant, NOS	"I-IIA"	Localized only	Blank(s)	Blank(s)	Blank(s)	Blank(s)	Blank(s)	Incomplete excision	27	None	None; diagnosed at autopsy	PORT	Radiation after surgery	Surgery performed	Beam radiation	No/Unknown	No preoperative chemotherapy	no_systemic therapy	Blank(s)	Blank(s)	0	0	Not performed	No	No	No	No	Blank(s)	Blank(s)	Blank(s)	"<80"	25	Blank(s)	Alive	0
76	60+years	75-79 years	Female	2007	Not PRCDA	Black	Black	Non-Spanish-Hispanic-Latino	Non-Hispanic Black	8586	Moderately differentiated; Grade II	TCs	8586/3: Thymic carcinoma, NOS	8586/3: Thymic carcinoma, NOS	"IIB"	Regional by direct extension only	Blank(s)	Blank(s)	Blank(s)	Blank(s)	Blank(s)	Incomplete excision	20	None	None; diagnosed at autopsy	PORT	Radiation after surgery	Surgery performed	Beam radiation	No/Unknown	No preoperative chemotherapy	no_systemic therapy	Blank(s)	Blank(s)	2	0	Not performed	Blank(s)	Blank(s)	Blank(s)	Blank(s)	Blank(s)	Blank(s)	Blank(s)	"<80"	40	Blank(s)	Other Endocrine including Thymus	1
69	60+years	65-69 years	Female	2007	Not PRCDA	Black	Black	Non-Spanish-Hispanic-Latino	Non-Hispanic Black	8585	Unknown	"Ts,B3"	8585/3: Thymoma, type B3, malignant	8585/3: Thymoma, type B3, malignant	"III/IV"	Distant site(s)/node(s) involved	Blank(s)	Blank(s)	Blank(s)	Blank(s)	Blank(s)	Total/Radical excision	60	None	None; diagnosed at autopsy	no_radiation	no_radiation	Surgery performed	None/Unknown	No/Unknown	No preoperative chemotherapy	no_systemic therapy	Blank(s)	Blank(s)	1	0	Not performed	Blank(s)	Blank(s)	Blank(s)	Blank(s)	Blank(s)	Blank(s)	Blank(s)	"<80"	40	Blank(s)	Breast	0
74	60+years	70-74 years	Female	2007	Not PRCDA	Other	Asian or Pacific Islander	Non-Spanish-Hispanic-Latino	Non-Hispanic Asian or Pacific Islander	8581	Unknown	"Ts,A/AB"	8581/3: Thymoma, type A, malignant	8581/3: Thymoma, type A, malignant	"IIB"	Regional by both direct extension and lymph node involvement	Blank(s)	Blank(s)	Blank(s)	Blank(s)	Blank(s)	Total/Radical excision	60	"Yes"	None; diagnosed at autopsy	no_radiation	no_radiation	Surgery performed	None/Unknown	No/Unknown	No preoperative chemotherapy	no_systemic therapy	Blank(s)	Blank(s)	3	1	negative	Blank(s)	Blank(s)	Blank(s)	Blank(s)	Blank(s)	Blank(s)	Blank(s)	Unknown	Unknown	Blank(s)	Alive	0
33	18-59years	30-34 years	Male	2007	Not PRCDA	Black	Black	Non-Spanish-Hispanic-Latino	Non-Hispanic Black	8580	Unknown	"Ts,NOS"	8580/3: Thymoma, malignant, NOS	8580/3: Thymoma, malignant, NOS	"I-IIA"	Localized only	Blank(s)	Blank(s)	Blank(s)	Blank(s)	Blank(s)	Incomplete excision	20	None	None; diagnosed at autopsy	no_radiation	no_radiation	Surgery performed	None/Unknown	No/Unknown	No preoperative chemotherapy	no_systemic therapy	Blank(s)	Blank(s)	0	0	Not performed	Blank(s)	Blank(s)	Blank(s)	Blank(s)	Blank(s)	Blank(s)	Blank(s)	"<80"	50	Blank(s)	Other Cause of Death	0
47	18-59years	45-49 years	Female	2008	Not PRCDA	Black	Black	Non-Spanish-Hispanic-Latino	Non-Hispanic Black	8582	Unknown	"Ts,A/AB"	8582/3: Thymoma, type AB, malignant	8582/3: Thymoma, type AB, malignant	"I-IIA"	Localized only	Blank(s)	Blank(s)	Blank(s)	Blank(s)	Blank(s)	Total/Radical excision	60	None	None; diagnosed at autopsy	no_radiation	no_radiation	Surgery performed	None/Unknown	No/Unknown	No preoperative chemotherapy	no_systemic therapy	Blank(s)	Blank(s)	1	99	Not performed	Blank(s)	Blank(s)	Blank(s)	Blank(s)	Blank(s)	Blank(s)	Blank(s)	"<80"	75	Blank(s)	Alive	0
38	18-59years	35-39 years	Male	2008	Not PRCDA	White	White	Non-Spanish-Hispanic-Latino	Non-Hispanic White	8585	Well differentiated; Grade I	"Ts,B3"	8585/3: Thymoma, type B3, malignant	8585/3: Thymoma, type B3, malignant	"IIB"	Regional by both direct extension and lymph node involvement	Blank(s)	Blank(s)	Blank(s)	Blank(s)	Blank(s)	Incomplete excision	30	"Yes"	None; diagnosed at autopsy	PORT	Radiation after surgery	Surgery performed	Beam radiation	Yes	No preoperative chemotherapy	Systemic therapy after surgery	Blank(s)	Blank(s)	0	5	positive	Blank(s)	Blank(s)	Blank(s)	Blank(s)	Blank(s)	Blank(s)	Blank(s)	"<80"	55	Blank(s)	Alive	0
57	18-59years	55-59 years	Female	2008	Not PRCDA	Black	Black	Non-Spanish-Hispanic-Latino	Non-Hispanic Black	8584	Unknown	"Ts,B1/B2"	8584/3: Thymoma, type B2, malignant	8584/3: Thymoma, type B2, malignant	"IIB"	Regional by direct extension only	Blank(s)	Blank(s)	Blank(s)	Blank(s)	Blank(s)	Total/Radical excision	40	"Yes"	None; diagnosed at autopsy	PORT	Radiation after surgery	Surgery performed	Beam radiation	No/Unknown	No preoperative chemotherapy	no_systemic therapy	Blank(s)	Blank(s)	1	1	negative	Blank(s)	Blank(s)	Blank(s)	Blank(s)	Blank(s)	Blank(s)	Blank(s)	"<80"	52	Blank(s)	Alive	0
70	60+years	70-74 years	Female	2008	Not PRCDA	Black	Black	Non-Spanish-Hispanic-Latino	Non-Hispanic Black	8584	Unknown	"Ts,B1/B2"	8584/3: Thymoma, type B2, malignant	8584/3: Thymoma, type B2, malignant	"I-IIA"	Localized only	Blank(s)	Blank(s)	Blank(s)	Blank(s)	Blank(s)	Incomplete excision	30	None	None; diagnosed at autopsy	no_radiation	no_radiation	Surgery performed	None/Unknown	No/Unknown	No preoperative chemotherapy	no_systemic therapy	Blank(s)	Blank(s)	0	0	Not performed	Blank(s)	Blank(s)	Blank(s)	Blank(s)	Blank(s)	Blank(s)	Blank(s)	"80+"	70	Blank(s)	Alive	0
71	60+years	70-74 years	Female	2008	Not PRCDA	White	White	Non-Spanish-Hispanic-Latino	Non-Hispanic White	8586	Moderately differentiated; Grade II	TCs	8586/3: Thymic carcinoma, NOS	8586/3: Thymic carcinoma, NOS	"III/IV"	Distant site(s)/node(s) involved	Blank(s)	Blank(s)	Blank(s)	Blank(s)	Blank(s)	Incomplete excision	50	None	None; diagnosed at autopsy	PORT	Radiation after surgery	Surgery performed	Beam radiation	Yes	No preoperative chemotherapy	Systemic therapy after surgery	Blank(s)	Blank(s)	1	99	Not performed	Blank(s)	Blank(s)	Blank(s)	Blank(s)	Blank(s)	Blank(s)	Blank(s)	Unknown	Unknown	Blank(s)	Other Endocrine including Thymus	1
51	18-59years	50-54 years	Male	2008	Not PRCDA	Black	Black	Non-Spanish-Hispanic-Latino	Non-Hispanic Black	8070	Unknown	TCs	8070/3: Squamous cell carcinoma, NOS	8070/3: Squamous cell carcinoma, NOS	"IIB"	Regional by both direct extension and lymph node involvement	Blank(s)	Blank(s)	Blank(s)	Blank(s)	Blank(s)	Total/Radical excision	40	"Yes"	None; diagnosed at autopsy	PORT	Radiation after surgery	Surgery performed	Beam radiation	Yes	No preoperative chemotherapy	Systemic therapy after surgery	Blank(s)	Blank(s)	1	1	positive	Blank(s)	Blank(s)	Blank(s)	Blank(s)	Blank(s)	Blank(s)	Blank(s)	"80+"	80	Blank(s)	Alive	0
61	60+years	60-64 years	Male	2009	Not PRCDA	White	White	Non-Spanish-Hispanic-Latino	Non-Hispanic White	8246	Undifferentiated; anaplastic; Grade IV	NETs	8246/3: Neuroendocrine carcinoma, NOS	8246/3: Neuroendocrine carcinoma, NOS	"IIB"	Regional lymph nodes involved only	Blank(s)	Blank(s)	Blank(s)	Blank(s)	Blank(s)	Total/Radical excision	40	"Yes"	None; diagnosed at autopsy	PORT	Radiation after surgery	Surgery performed	Beam radiation	Yes	No preoperative chemotherapy	Systemic therapy after surgery	Blank(s)	Blank(s)	0	4	positive	Blank(s)	Blank(s)	Blank(s)	Blank(s)	Blank(s)	Blank(s)	Blank(s)	"<80"	55	Blank(s)	Lung and Bronchus	1
72	60+years	70-74 years	Female	2009	Not PRCDA	White	White	Non-Spanish-Hispanic-Latino	Non-Hispanic White	8020	Undifferentiated; anaplastic; Grade IV	TCs	8020/3: Carcinoma, undifferentiated, NOS	8020/3: Carcinoma, undifferentiated, NOS	"III/IV"	Distant site(s)/node(s) involved	Blank(s)	Blank(s)	Blank(s)	Blank(s)	Blank(s)	Total/Radical excision	40	"Yes"	None; diagnosed at autopsy	PORT	Radiation after surgery	Surgery performed	Beam radiation	Yes	No preoperative chemotherapy	Systemic therapy after surgery	Blank(s)	Blank(s)	1	6	positive	Blank(s)	Blank(s)	Blank(s)	Blank(s)	Blank(s)	Blank(s)	Blank(s)	"<80"	67	Blank(s)	Lung and Bronchus	1
61	60+years	60-64 years	Male	2008	Not PRCDA	Black	Black	Non-Spanish-Hispanic-Latino	Non-Hispanic Black	8586	Unknown	TCs	8586/3: Thymic carcinoma, NOS	8586/3: Thymic carcinoma, NOS	"IIB"	Regional by direct extension only	Blank(s)	Blank(s)	Blank(s)	Blank(s)	Blank(s)	Total/Radical excision	40	None	Non-primary surgical procedure to other regional sites	PORT	Radiation after surgery	Surgery performed	Beam radiation	Yes	No preoperative chemotherapy	Systemic therapy after surgery	Blank(s)	Blank(s)	2	0	Not performed	Blank(s)	Blank(s)	Blank(s)	Blank(s)	Blank(s)	Blank(s)	Blank(s)	"<80"	60	Blank(s)	Other Endocrine including Thymus	1
65	60+years	65-69 years	Female	2010	Not PRCDA	Black	Black	Non-Spanish-Hispanic-Latino	Non-Hispanic Black	8580	Unknown	"Ts,NOS"	8580/3: Thymoma, malignant, NOS	8580/3: Thymoma, malignant, NOS	"I-IIA"	Localized only	Blank(s)	Blank(s)	Blank(s)	Blank(s)	Blank(s)	NOS	90	None	None; diagnosed at autopsy	PORT	Radiation after surgery	Surgery performed	Beam radiation	No/Unknown	No preoperative chemotherapy	no_systemic therapy	Blank(s)	Blank(s)	1	99	Not performed	No	No	No	No	Blank(s)	Blank(s)	Blank(s)	"<80"	75	Blank(s)	Alive	0
34	18-59years	30-34 years	Male	2010	Not PRCDA	White	White	Non-Spanish-Hispanic-Latino	Non-Hispanic White	8582	Well differentiated; Grade I	"Ts,A/AB"	8582/3: Thymoma, type AB, malignant	8582/3: Thymoma, type AB, malignant	"I-IIA"	Localized only	Blank(s)	Blank(s)	Blank(s)	Blank(s)	Blank(s)	Total/Radical excision	40	"Yes"	None; diagnosed at autopsy	no_radiation	no_radiation	Surgery performed	None/Unknown	No/Unknown	No preoperative chemotherapy	no_systemic therapy	Blank(s)	Blank(s)	0	18	negative	No	No	No	No	Blank(s)	Blank(s)	Blank(s)	"80+"	144	Blank(s)	Alive	0
66	60+years	65-69 years	Female	2009	Not PRCDA	Black	Black	Non-Spanish-Hispanic-Latino	Non-Hispanic Black	8580	Unknown	"Ts,NOS"	8580/3: Thymoma, malignant, NOS	8580/3: Thymoma, malignant, NOS	"III/IV"	Distant site(s)/node(s) involved	Blank(s)	Blank(s)	Blank(s)	Blank(s)	Blank(s)	Incomplete excision	30	None	None; diagnosed at autopsy	no_radiation	no_radiation	Surgery performed	None/Unknown	No/Unknown	No preoperative chemotherapy	no_systemic therapy	Blank(s)	Blank(s)	10	0	Not performed	Blank(s)	Blank(s)	Blank(s)	Blank(s)	Blank(s)	Blank(s)	Blank(s)	Unknown	Unknown	Blank(s)	Alive	0
36	18-59years	35-39 years	Female	2010	Not PRCDA	Black	Black	Non-Spanish-Hispanic-Latino	Non-Hispanic Black	8584	Unknown	"Ts,B1/B2"	8584/3: Thymoma, type B2, malignant	8584/3: Thymoma, type B2, malignant	"IIB"	Regional by direct extension only	Blank(s)	Blank(s)	Blank(s)	Blank(s)	Blank(s)	Total/Radical excision	40	None	None; diagnosed at autopsy	no_radiation	no_radiation	Surgery performed	None/Unknown	No/Unknown	No preoperative chemotherapy	no_systemic therapy	Blank(s)	Blank(s)	0	0	Not performed	No	No	No	No	Blank(s)	Blank(s)	Blank(s)	"<80"	75	Blank(s)	Alive	0
74	60+years	70-74 years	Male	2008	Not PRCDA	Other	Asian or Pacific Islander	Non-Spanish-Hispanic-Latino	Non-Hispanic Asian or Pacific Islander	8585	Unknown	"Ts,B3"	8585/3: Thymoma, type B3, malignant	8585/3: Thymoma, type B3, malignant	"IIB"	Regional by both direct extension and lymph node involvement	Blank(s)	Blank(s)	Blank(s)	Blank(s)	Blank(s)	Incomplete excision	30	"Yes"	None; diagnosed at autopsy	PORT	Radiation after surgery	Surgery performed	Beam radiation	No/Unknown	No preoperative chemotherapy	no_systemic therapy	Blank(s)	Blank(s)	0	2	negative	Blank(s)	Blank(s)	Blank(s)	Blank(s)	Blank(s)	Blank(s)	Blank(s)	Unknown	Unknown	Blank(s)	Alive	0
35	18-59years	35-39 years	Male	2008	Not PRCDA	Black	Black	Non-Spanish-Hispanic-Latino	Non-Hispanic Black	8580	Unknown	"Ts,NOS"	8580/3: Thymoma, malignant, NOS	8580/3: Thymoma, malignant, NOS	"IIB"	Regional by direct extension only	Blank(s)	Blank(s)	Blank(s)	Blank(s)	Blank(s)	Incomplete excision	20	None	Non-primary surgical procedure to other regional sites	PORT	Radiation after surgery	Surgery performed	Beam radiation	No/Unknown	No preoperative chemotherapy	no_systemic therapy	Blank(s)	Blank(s)	3	0	Not performed	Blank(s)	Blank(s)	Blank(s)	Blank(s)	Blank(s)	Blank(s)	Blank(s)	"<80"	2	Blank(s)	Alive	0
48	18-59years	45-49 years	Female	2009	Not PRCDA	Black	Black	Non-Spanish-Hispanic-Latino	Non-Hispanic Black	8584	Unknown	"Ts,B1/B2"	8584/3: Thymoma, type B2, malignant	8584/3: Thymoma, type B2, malignant	"I-IIA"	Localized only	Blank(s)	Blank(s)	Blank(s)	Blank(s)	Blank(s)	Incomplete excision	30	"Yes"	None; diagnosed at autopsy	PORT	Radiation after surgery	Surgery performed	Beam radiation	No/Unknown	No preoperative chemotherapy	no_systemic therapy	Blank(s)	Blank(s)	0	10	negative	Blank(s)	Blank(s)	Blank(s)	Blank(s)	Blank(s)	Blank(s)	Blank(s)	"<80"	75	Blank(s)	Alive	0
36	18-59years	35-39 years	Female	2008	Not PRCDA	Black	Black	Non-Spanish-Hispanic-Latino	Non-Hispanic Black	8584	Unknown	"Ts,B1/B2"	8584/3: Thymoma, type B2, malignant	8584/3: Thymoma, type B2, malignant	"III/IV"	Distant site(s)/node(s) involved	Blank(s)	Blank(s)	Blank(s)	Blank(s)	Blank(s)	Total/Radical excision	40	"Yes"	None; diagnosed at autopsy	PORT	Radiation after surgery	Surgery performed	Beam radiation	Yes	Preoperative chemotherapy	Systemic therapy both before and after surgery	Blank(s)	Blank(s)	0	2	negative	Blank(s)	Blank(s)	Blank(s)	Blank(s)	Blank(s)	Blank(s)	Blank(s)	"80+"	70	Blank(s)	Alive	0
76	60+years	75-79 years	Female	2009	Not PRCDA	Black	Black	Non-Spanish-Hispanic-Latino	Non-Hispanic Black	8583	Unknown	"Ts,B1/B2"	8583/3: Thymoma, type B1, malignant	8583/3: Thymoma, type B1, malignant	"I-IIA"	Localized only	Blank(s)	Blank(s)	Blank(s)	Blank(s)	Blank(s)	Incomplete excision	27	None	None; diagnosed at autopsy	PORT	Radiation after surgery	Surgery performed	Beam radiation	No/Unknown	No preoperative chemotherapy	no_systemic therapy	Blank(s)	Blank(s)	0	0	Not performed	Blank(s)	Blank(s)	Blank(s)	Blank(s)	Blank(s)	Blank(s)	Blank(s)	"<80"	32	Blank(s)	Other Endocrine including Thymus	1
75	60+years	75-79 years	Male	2013	Not PRCDA	White	White	Non-Spanish-Hispanic-Latino	Non-Hispanic White	8581	Unknown	"Ts,A/AB"	8581/3: Thymoma, type A, malignant	8581/3: Thymoma, type A, malignant	"I-IIA"	Localized only	Blank(s)	Blank(s)	Blank(s)	Blank(s)	Blank(s)	Incomplete excision	27	None	None; diagnosed at autopsy	no_radiation	no_radiation	Surgery performed	None/Unknown	No/Unknown	No preoperative chemotherapy	no_systemic therapy	Blank(s)	Blank(s)	0	0	Not performed	No	No	No	No	Blank(s)	Blank(s)	Blank(s)	"80+"	118	Blank(s)	Alive	0
57	18-59years	55-59 years	Female	2011	Not PRCDA	Black	Black	Non-Spanish-Hispanic-Latino	Non-Hispanic Black	8581	Unknown	"Ts,A/AB"	8581/3: Thymoma, type A, malignant	8581/3: Thymoma, type A, malignant	"IIB"	Regional by direct extension only	Blank(s)	Blank(s)	Blank(s)	Blank(s)	Blank(s)	Total/Radical excision	40	"Yes"	None; diagnosed at autopsy	no_radiation	no_radiation	Surgery performed	None/Unknown	No/Unknown	No preoperative chemotherapy	no_systemic therapy	Blank(s)	Blank(s)	0	1	negative	No	No	No	No	Blank(s)	Blank(s)	Blank(s)	"<80"	60	Blank(s)	State DC not available or state DC available but no COD	0
70	60+years	70-74 years	Male	2011	Not PRCDA	Other	Asian or Pacific Islander	Non-Spanish-Hispanic-Latino	Non-Hispanic Asian or Pacific Islander	8071	Moderately differentiated; Grade II	TCs	8071/3: Squamous cell carcinoma, keratinizing, NOS	8071/3: Squamous cell carcinoma, keratinizing, NOS	"IIB"	Regional by both direct extension and lymph node involvement	Blank(s)	Blank(s)	Blank(s)	Blank(s)	Blank(s)	Total/Radical excision	60	"Yes"	None; diagnosed at autopsy	no_radiation	no_radiation	Surgery performed	Recommended, unknown if administered	Yes	No preoperative chemotherapy	Systemic therapy after surgery	Blank(s)	Blank(s)	0	2	positive	No	No	No	No	Blank(s)	Blank(s)	Blank(s)	"<80"	60	Blank(s)	Alive	0
56	18-59years	55-59 years	Female	2009	Not PRCDA	Black	Black	Non-Spanish-Hispanic-Latino	Non-Hispanic Black	8580	Unknown	"Ts,NOS"	8580/3: Thymoma, malignant, NOS	8580/3: Thymoma, malignant, NOS	"IIB"	Regional by direct extension only	Blank(s)	Blank(s)	Blank(s)	Blank(s)	Blank(s)	Total/Radical excision	40	"Yes"	None; diagnosed at autopsy	PORT	Radiation after surgery	Surgery performed	Beam radiation	No/Unknown	No preoperative chemotherapy	no_systemic therapy	Blank(s)	Blank(s)	1	2	negative	Blank(s)	Blank(s)	Blank(s)	Blank(s)	Blank(s)	Blank(s)	Blank(s)	"80+"	130	Blank(s)	Diseases of Heart	0
61	60+years	60-64 years	Male	2011	Not PRCDA	White	White	Non-Spanish-Hispanic-Latino	Non-Hispanic White	8070	Unknown	TCs	8070/3: Squamous cell carcinoma, NOS	8070/3: Squamous cell carcinoma, NOS	"IIB"	Regional by direct extension only	Blank(s)	Blank(s)	Blank(s)	Blank(s)	Blank(s)	Incomplete excision	20	None	None; diagnosed at autopsy	PORT	Radiation after surgery	Surgery performed	Beam radiation	No/Unknown	No preoperative chemotherapy	no_systemic therapy	Blank(s)	Blank(s)	0	0	Not performed	No	No	No	No	Blank(s)	Blank(s)	Blank(s)	"<80"	40	Blank(s)	Alive	0
50	18-59years	50-54 years	Female	2011	Not PRCDA	Black	Black	Non-Spanish-Hispanic-Latino	Non-Hispanic Black	8583	Unknown	"Ts,B1/B2"	8583/3: Thymoma, type B1, malignant	8583/3: Thymoma, type B1, malignant	"IIB"	Regional by direct extension only	Blank(s)	Blank(s)	Blank(s)	Blank(s)	Blank(s)	Total/Radical excision	40	None	None; diagnosed at autopsy	PORT	Radiation after surgery	Surgery performed	Beam radiation	No/Unknown	No preoperative chemotherapy	no_systemic therapy	Blank(s)	Blank(s)	0	0	Not performed	No	No	No	No	Blank(s)	Blank(s)	Blank(s)	"<80"	62	Blank(s)	Alive	0
27	18-59years	25-29 years	Male	2011	Not PRCDA	White	White	Spanish-Hispanic-Latino	Hispanic (All Races)	8246	Poorly differentiated; Grade III	NETs	8246/3: Neuroendocrine carcinoma, NOS	8246/3: Neuroendocrine carcinoma, NOS	"III/IV"	Distant site(s)/node(s) involved	Blank(s)	Blank(s)	Blank(s)	Blank(s)	Blank(s)	Incomplete excision	50	None	None; diagnosed at autopsy	PORT	Radiation after surgery	Surgery performed	Beam radiation	Yes	No preoperative chemotherapy	Systemic therapy after surgery	Blank(s)	Blank(s)	0	0	Not performed	Yes	No	No	No	Blank(s)	Blank(s)	Blank(s)	"80+"	85	Blank(s)	Alive	0
31	18-59years	30-34 years	Female	2011	Not PRCDA	White	White	Non-Spanish-Hispanic-Latino	Non-Hispanic White	8580	Unknown	"Ts,NOS"	8580/3: Thymoma, malignant, NOS	8580/3: Thymoma, malignant, NOS	"I-IIA"	Localized only	Blank(s)	Blank(s)	Blank(s)	Blank(s)	Blank(s)	Total/Radical excision	40	None	None; diagnosed at autopsy	no_radiation	no_radiation	Surgery performed	None/Unknown	No/Unknown	No preoperative chemotherapy	no_systemic therapy	Blank(s)	Blank(s)	0	0	Not performed	No	No	No	No	Blank(s)	Blank(s)	Blank(s)	"<80"	50	Blank(s)	Other Endocrine including Thymus	1
47	18-59years	45-49 years	Male	2011	Not PRCDA	White	White	Spanish-Hispanic-Latino	Hispanic (All Races)	8249	Poorly differentiated; Grade III	NETs	8249/3: Atypical carcinoid tumor	8249/3: Atypical carcinoid tumor	"IIB"	Regional by both direct extension and lymph node involvement	Blank(s)	Blank(s)	Blank(s)	Blank(s)	Blank(s)	Total/Radical excision	40	"Yes"	None; diagnosed at autopsy	PORT	Radiation after surgery	Surgery performed	Beam radiation	Yes	No preoperative chemotherapy	Systemic therapy after surgery	Blank(s)	Blank(s)	1	4	positive	No	No	No	No	Blank(s)	Blank(s)	Blank(s)	"<80"	55	Blank(s)	Alive	0
70	60+years	70-74 years	Male	2010	Not PRCDA	Black	Black	Non-Spanish-Hispanic-Latino	Non-Hispanic Black	8581	Unknown	"Ts,A/AB"	8581/3: Thymoma, type A, malignant	8581/3: Thymoma, type A, malignant	"III/IV"	Distant site(s)/node(s) involved	Blank(s)	Blank(s)	Blank(s)	Blank(s)	Blank(s)	Total/Radical excision	60	None	None; diagnosed at autopsy	no_radiation	no_radiation	Surgery performed	None/Unknown	Yes	Preoperative chemotherapy	Systemic therapy before surgery	Blank(s)	Blank(s)	1	0	Not performed	No	No	No	No	Blank(s)	Blank(s)	Blank(s)	"80+"	94	Blank(s)	Alive	0
21	18-59years	20-24 years	Male	2011	Not PRCDA	White	White	Non-Spanish-Hispanic-Latino	Non-Hispanic White	8430	Well differentiated; Grade I	TCs	8430/3: Mucoepidermoid carcinoma	8430/3: Mucoepidermoid carcinoma	"I-IIA"	Localized only	Blank(s)	Blank(s)	Blank(s)	Blank(s)	Blank(s)	Total/Radical excision	40	"Yes"	Non-primary surgical procedure to other regional sites	PORT	Radiation after surgery	Surgery performed	Beam radiation	No/Unknown	No preoperative chemotherapy	no_systemic therapy	Blank(s)	Blank(s)	0	3	negative	No	No	No	No	Blank(s)	Blank(s)	Blank(s)	"<80"	55	Blank(s)	Alive	0
56	18-59years	55-59 years	Female	2011	Not PRCDA	Black	Black	Non-Spanish-Hispanic-Latino	Non-Hispanic Black	8585	Unknown	"Ts,B3"	8585/3: Thymoma, type B3, malignant	8585/3: Thymoma, type B3, malignant	"IIB"	Regional by direct extension only	Blank(s)	Blank(s)	Blank(s)	Blank(s)	Blank(s)	Total/Radical excision	40	"Yes"	None; diagnosed at autopsy	PORT	Radiation after surgery	Surgery performed	Beam radiation	No/Unknown	No preoperative chemotherapy	no_systemic therapy	Blank(s)	Blank(s)	0	22	negative	No	No	No	No	Blank(s)	Blank(s)	Blank(s)	"80+"	105	Blank(s)	Cerebrovascular Diseases	0
55	18-59years	55-59 years	Female	2011	Not PRCDA	Black	Black	Non-Spanish-Hispanic-Latino	Non-Hispanic Black	8584	Unknown	"Ts,B1/B2"	8584/3: Thymoma, type B2, malignant	8584/3: Thymoma, type B2, malignant	"IIB"	Regional by direct extension only	Blank(s)	Blank(s)	Blank(s)	Blank(s)	Blank(s)	Total/Radical excision	40	"Yes"	Non-primary surgical procedure to other regional sites	PORT	Radiation after surgery	Surgery performed	Beam radiation	No/Unknown	No preoperative chemotherapy	no_systemic therapy	Blank(s)	Blank(s)	0	6	negative	No	No	No	No	Blank(s)	Blank(s)	Blank(s)	"<80"	43	Blank(s)	Alive	0
29	18-59years	25-29 years	Female	2012	Not PRCDA	Black	Black	Non-Spanish-Hispanic-Latino	Non-Hispanic Black	8586	Unknown	TCs	8586/3: Thymic carcinoma, NOS	8586/3: Thymic carcinoma, NOS	"III/IV"	Distant site(s)/node(s) involved	Blank(s)	Blank(s)	Blank(s)	Blank(s)	Blank(s)	Incomplete excision	30	None	Non-primary surgical procedure to distant site	PORT	Radiation after surgery	Surgery performed	Beam radiation	Yes	No preoperative chemotherapy	Systemic therapy after surgery	Blank(s)	Blank(s)	1	0	Not performed	Unknown	Unknown	Unknown	Unknown	Blank(s)	Blank(s)	Blank(s)	"<80"	60	Blank(s)	Small Intestine	1
46	18-59years	45-49 years	Female	2012	Not PRCDA	White	White	Non-Spanish-Hispanic-Latino	Non-Hispanic White	8582	Unknown	"Ts,A/AB"	8582/3: Thymoma, type AB, malignant	8582/3: Thymoma, type AB, malignant	"IIB"	Regional by direct extension only	Blank(s)	Blank(s)	Blank(s)	Blank(s)	Blank(s)	Incomplete excision	27	None	None; diagnosed at autopsy	no_radiation	no_radiation	Surgery performed	None/Unknown	No/Unknown	No preoperative chemotherapy	no_systemic therapy	Blank(s)	Blank(s)	0	0	Not performed	No	No	No	No	Blank(s)	Blank(s)	Blank(s)	"<80"	20	Blank(s)	Alive	0
41	18-59years	40-44 years	Female	2012	Not PRCDA	Black	Black	Non-Spanish-Hispanic-Latino	Non-Hispanic Black	8584	Unknown	"Ts,B1/B2"	8584/3: Thymoma, type B2, malignant	8584/3: Thymoma, type B2, malignant	"IIB"	Regional by direct extension only	Blank(s)	Blank(s)	Blank(s)	Blank(s)	Blank(s)	Total/Radical excision	60	None	Non-primary surgical procedure performed	PORT	Radiation after surgery	Surgery performed	Beam radiation	No/Unknown	No preoperative chemotherapy	no_systemic therapy	Blank(s)	Blank(s)	0	0	Not performed	No	No	No	No	Blank(s)	Blank(s)	Blank(s)	"80+"	90	Blank(s)	Alive	0
48	18-59years	45-49 years	Male	2012	Not PRCDA	White	White	Non-Spanish-Hispanic-Latino	Non-Hispanic White	8584	Unknown	"Ts,B1/B2"	8584/3: Thymoma, type B2, malignant	8584/3: Thymoma, type B2, malignant	"IIB"	Regional by direct extension only	Blank(s)	Blank(s)	Blank(s)	Blank(s)	Blank(s)	Incomplete excision	27	None	None; diagnosed at autopsy	PORT	Radiation after surgery	Surgery performed	Beam radiation	No/Unknown	No preoperative chemotherapy	no_systemic therapy	Blank(s)	Blank(s)	0	0	Not performed	No	No	No	No	Blank(s)	Blank(s)	Blank(s)	"80+"	85	Blank(s)	Alive	0
62	60+years	60-64 years	Male	2013	Not PRCDA	Black	Black	Non-Spanish-Hispanic-Latino	Non-Hispanic Black	8584	Unknown	"Ts,B1/B2"	8584/3: Thymoma, type B2, malignant	8584/3: Thymoma, type B2, malignant	"I-IIA"	Localized only	Blank(s)	Blank(s)	Blank(s)	Blank(s)	Blank(s)	Total/Radical excision	40	None	None; diagnosed at autopsy	no_radiation	no_radiation	Surgery performed	None/Unknown	No/Unknown	No preoperative chemotherapy	no_systemic therapy	Blank(s)	Blank(s)	0	0	Not performed	No	No	No	No	Blank(s)	Blank(s)	Blank(s)	"<80"	46	Blank(s)	Alive	0
57	18-59years	55-59 years	Female	2012	Not PRCDA	White	White	Spanish-Hispanic-Latino	Hispanic (All Races)	8584	Unknown	"Ts,B1/B2"	8584/3: Thymoma, type B2, malignant	8584/3: Thymoma, type B2, malignant	"IIB"	Regional by direct extension only	Blank(s)	Blank(s)	Blank(s)	Blank(s)	Blank(s)	Total/Radical excision	40	None	None; diagnosed at autopsy	PORT	Radiation after surgery	Surgery performed	Beam radiation	No/Unknown	No preoperative chemotherapy	no_systemic therapy	Blank(s)	Blank(s)	0	0	Not performed	No	No	No	No	Blank(s)	Blank(s)	Blank(s)	"<80"	42	Blank(s)	Alive	0
48	18-59years	45-49 years	Male	2012	Not PRCDA	White	White	Non-Spanish-Hispanic-Latino	Non-Hispanic White	8584	Unknown	"Ts,B1/B2"	8584/3: Thymoma, type B2, malignant	8584/3: Thymoma, type B2, malignant	"I-IIA"	Localized only	Blank(s)	Blank(s)	Blank(s)	Blank(s)	Blank(s)	Incomplete excision	30	"Yes"	None; diagnosed at autopsy	PORT	Radiation after surgery	Surgery performed	Beam radiation	No/Unknown	No preoperative chemotherapy	no_systemic therapy	Blank(s)	Blank(s)	0	1	negative	No	No	No	No	Blank(s)	Blank(s)	Blank(s)	"80+"	135	Blank(s)	Alive	0
62	60+years	60-64 years	Female	2011	Not PRCDA	Other	Asian or Pacific Islander	Non-Spanish-Hispanic-Latino	Non-Hispanic Asian or Pacific Islander	8585	Unknown	"Ts,B3"	8585/3: Thymoma, type B3, malignant	8585/3: Thymoma, type B3, malignant	"IIB"	Regional by direct extension only	Blank(s)	Blank(s)	Blank(s)	Blank(s)	Blank(s)	Total/Radical excision	40	None	None; diagnosed at autopsy	PORT	Radiation after surgery	Surgery performed	Beam radiation	No/Unknown	No preoperative chemotherapy	no_systemic therapy	Blank(s)	Blank(s)	0	0	Not performed	No	No	No	No	Blank(s)	Blank(s)	Blank(s)	"80+"	70	Blank(s)	Alive	0
66	60+years	65-69 years	Female	2012	Not PRCDA	White	White	Non-Spanish-Hispanic-Latino	Non-Hispanic White	8582	Unknown	"Ts,A/AB"	8582/3: Thymoma, type AB, malignant	8582/3: Thymoma, type AB, malignant	"III/IV"	Distant site(s)/node(s) involved	Blank(s)	Blank(s)	Blank(s)	Blank(s)	Blank(s)	Incomplete excision	27	"Yes"	Non-primary surgical procedure to other regional sites	PORT	Radiation after surgery	Surgery performed	Beam radiation	No/Unknown	No preoperative chemotherapy	no_systemic therapy	Blank(s)	Blank(s)	1	9	negative	No	No	No	No	Blank(s)	Blank(s)	Blank(s)	"80+"	120	Blank(s)	Alive	0
54	18-59years	50-54 years	Male	2013	Not PRCDA	White	White	Non-Spanish-Hispanic-Latino	Non-Hispanic White	8010	Poorly differentiated; Grade III	TCs	8010/3: Carcinoma, NOS	8010/3: Carcinoma, NOS	"III/IV"	Distant site(s)/node(s) involved	Blank(s)	Blank(s)	Blank(s)	Blank(s)	Blank(s)	Total/Radical excision	60	"Yes"	Non-primary surgical procedure to other regional sites	PORT	Radiation after surgery	Surgery performed	Beam radiation	No/Unknown	No preoperative chemotherapy	no_systemic therapy	Blank(s)	Blank(s)	0	2	negative	No	No	No	No	Blank(s)	Blank(s)	Blank(s)	"80+"	85	Blank(s)	Other Endocrine including Thymus	1
69	60+years	65-69 years	Female	2012	Not PRCDA	White	White	Non-Spanish-Hispanic-Latino	Non-Hispanic White	8586	Moderately differentiated; Grade II	TCs	8586/3: Thymic carcinoma, NOS	8586/3: Thymic carcinoma, NOS	"IIB"	Regional by direct extension only	Blank(s)	Blank(s)	Blank(s)	Blank(s)	Blank(s)	Total/Radical excision	40	None	Non-primary surgical procedure to other regional sites	PORT	Radiation after surgery	Surgery performed	Beam radiation	No/Unknown	No preoperative chemotherapy	no_systemic therapy	Blank(s)	Blank(s)	0	0	Not performed	No	No	No	No	Blank(s)	Blank(s)	Blank(s)	"<80"	50	Blank(s)	Alive	0
61	60+years	60-64 years	Female	2013	Not PRCDA	Black	Black	Non-Spanish-Hispanic-Latino	Non-Hispanic Black	8585	Unknown	"Ts,B3"	8585/3: Thymoma, type B3, malignant	8585/3: Thymoma, type B3, malignant	"IIB"	Regional by direct extension only	Blank(s)	Blank(s)	Blank(s)	Blank(s)	Blank(s)	Incomplete excision	27	"Yes"	None; diagnosed at autopsy	PORT	Radiation after surgery	Surgery performed	Beam radiation	No/Unknown	No preoperative chemotherapy	no_systemic therapy	Blank(s)	Blank(s)	0	7	negative	No	No	No	No	Blank(s)	Blank(s)	Blank(s)	"<80"	67	Blank(s)	Alive	0
42	18-59years	40-44 years	Male	2013	Not PRCDA	Other	Asian or Pacific Islander	Non-Spanish-Hispanic-Latino	Non-Hispanic Asian or Pacific Islander	8246	Moderately differentiated; Grade II	NETs	8246/3: Neuroendocrine carcinoma, NOS	8246/3: Neuroendocrine carcinoma, NOS	"IIB"	Regional by both direct extension and lymph node involvement	Blank(s)	Blank(s)	Blank(s)	Blank(s)	Blank(s)	Incomplete excision	30	"Yes"	Non-primary surgical procedure to other regional sites	PORT	Radiation after surgery	Surgery performed	Beam radiation	Yes	No preoperative chemotherapy	Systemic therapy after surgery	Blank(s)	Blank(s)	0	0	Not performed	No	No	No	No	Blank(s)	Blank(s)	Blank(s)	"80+"	91	Blank(s)	Alive	0
66	60+years	65-69 years	Female	2013	Not PRCDA	Black	Black	Non-Spanish-Hispanic-Latino	Non-Hispanic Black	8583	Well differentiated; Grade I	"Ts,B1/B2"	8583/3: Thymoma, type B1, malignant	8583/3: Thymoma, type B1, malignant	"I-IIA"	Localized only	Blank(s)	Blank(s)	Blank(s)	Blank(s)	Blank(s)	Total/Radical excision	40	None	None; diagnosed at autopsy	no_radiation	no_radiation	Surgery performed	None/Unknown	No/Unknown	No preoperative chemotherapy	no_systemic therapy	Blank(s)	Blank(s)	0	0	Not performed	No	No	No	No	Blank(s)	Blank(s)	Blank(s)	"<80"	60	Blank(s)	Alive	0
77	60+years	75-79 years	Female	2013	Not PRCDA	White	White	Non-Spanish-Hispanic-Latino	Non-Hispanic White	8586	Unknown	TCs	8586/3: Thymic carcinoma, NOS	8586/3: Thymic carcinoma, NOS	Unstaged	Unknown/unstaged/unspecified/DCO	Blank(s)	Blank(s)	Blank(s)	Blank(s)	Blank(s)	Incomplete excision	24	None	None; diagnosed at autopsy	no_radiation	no_radiation	Surgery performed	None/Unknown	No/Unknown	No preoperative chemotherapy	no_systemic therapy	Blank(s)	Blank(s)	0	0	Not performed	No	No	No	No	Blank(s)	Blank(s)	Blank(s)	"<80"	40	Blank(s)	Breast	0
68	60+years	65-69 years	Female	2012	Not PRCDA	White	White	Non-Spanish-Hispanic-Latino	Non-Hispanic White	8583	Unknown	"Ts,B1/B2"	8583/3: Thymoma, type B1, malignant	8583/3: Thymoma, type B1, malignant	"IIB"	Regional by direct extension only	Blank(s)	Blank(s)	Blank(s)	Blank(s)	Blank(s)	Total/Radical excision	40	"Yes"	None; diagnosed at autopsy	no_radiation	no_radiation	Surgery performed	None/Unknown	No/Unknown	No preoperative chemotherapy	no_systemic therapy	Blank(s)	Blank(s)	2	16	negative	No	No	No	No	Blank(s)	Blank(s)	Blank(s)	"80+"	110	Blank(s)	Alive	0
55	18-59years	55-59 years	Male	2013	Not PRCDA	White	White	Non-Spanish-Hispanic-Latino	Non-Hispanic White	8580	Unknown	"Ts,NOS"	8580/3: Thymoma, malignant, NOS	8580/3: Thymoma, malignant, NOS	"I-IIA"	Localized only	Blank(s)	Blank(s)	Blank(s)	Blank(s)	Blank(s)	Total/Radical excision	40	Unknown	None; diagnosed at autopsy	PORT	Radiation after surgery	Surgery performed	Beam radiation	No/Unknown	No preoperative chemotherapy	no_systemic therapy	Blank(s)	Blank(s)	0	98	negative	No	No	No	No	Blank(s)	Blank(s)	Blank(s)	"<80"	990	Blank(s)	Alive	0
48	18-59years	45-49 years	Female	2013	Not PRCDA	White	White	Non-Spanish-Hispanic-Latino	Non-Hispanic White	8582	Unknown	"Ts,A/AB"	8582/3: Thymoma, type AB, malignant	8582/3: Thymoma, type AB, malignant	"IIB"	Regional by direct extension only	Blank(s)	Blank(s)	Blank(s)	Blank(s)	Blank(s)	Incomplete excision	30	None	None; diagnosed at autopsy	PORT	Radiation after surgery	Surgery performed	Beam radiation	No/Unknown	No preoperative chemotherapy	no_systemic therapy	Blank(s)	Blank(s)	3	0	Not performed	No	No	No	No	Blank(s)	Blank(s)	Blank(s)	"<80"	20	Blank(s)	Alive	0
42	18-59years	40-44 years	Female	2013	Not PRCDA	White	White	Non-Spanish-Hispanic-Latino	Non-Hispanic White	8583	Unknown	"Ts,B1/B2"	8583/3: Thymoma, type B1, malignant	8583/3: Thymoma, type B1, malignant	"III/IV"	Distant site(s)/node(s) involved	Blank(s)	Blank(s)	Blank(s)	Blank(s)	Blank(s)	Incomplete excision	30	None	None; diagnosed at autopsy	PORT	Radiation after surgery	Surgery performed	Beam radiation	Yes	Preoperative chemotherapy	Systemic therapy both before and after surgery	Blank(s)	Blank(s)	2	0	Not performed	No	No	No	No	Blank(s)	Blank(s)	Blank(s)	"80+"	140	Blank(s)	Alive	0
73	60+years	70-74 years	Female	2017	Not PRCDA	Black	Black	Non-Spanish-Hispanic-Latino	Non-Hispanic Black	8580	Unknown	"Ts,NOS"	8580/3: Thymoma, malignant, NOS	8580/3: Thymoma, malignant, NOS	"I-IIA"	Localized only	Blank(s)	Blank(s)	Blank(s)	Blank(s)	Blank(s)	Total/Radical excision	40	None	None; diagnosed at autopsy	no_radiation	no_radiation	Surgery performed	None/Unknown	No/Unknown	No preoperative chemotherapy	no_systemic therapy	Blank(s)	Blank(s)	0	0	Not performed	No	No	No	No	None; no lymph node metastases	None; no other metastases	20	"<80"	20	Blank(s)	Alive	0
72	60+years	70-74 years	Female	2013	Not PRCDA	White	White	Non-Spanish-Hispanic-Latino	Non-Hispanic White	8071	Unknown	TCs	8071/3: Squamous cell carcinoma, keratinizing, NOS	8071/3: Squamous cell carcinoma, keratinizing, NOS	"IIB"	Regional by both direct extension and lymph node involvement	Blank(s)	Blank(s)	Blank(s)	Blank(s)	Blank(s)	Incomplete excision	27	None	None; diagnosed at autopsy	PORT	Radiation after surgery	Surgery performed	Beam radiation	Yes	No preoperative chemotherapy	Systemic therapy after surgery	Blank(s)	Blank(s)	0	0	Not performed	No	No	No	No	Blank(s)	Blank(s)	Blank(s)	Unknown	Unknown	Blank(s)	Alive	0
71	60+years	70-74 years	Male	2013	Not PRCDA	White	White	Non-Spanish-Hispanic-Latino	Non-Hispanic White	8581	Unknown	"Ts,A/AB"	8581/3: Thymoma, type A, malignant	8581/3: Thymoma, type A, malignant	"I-IIA"	Localized only	Blank(s)	Blank(s)	Blank(s)	Blank(s)	Blank(s)	Total/Radical excision	40	None	None; diagnosed at autopsy	no_radiation	no_radiation	Surgery performed	None/Unknown	No/Unknown	No preoperative chemotherapy	no_systemic therapy	Blank(s)	Blank(s)	2	0	Not performed	No	No	No	No	Blank(s)	Blank(s)	Blank(s)	"<80"	30	Blank(s)	Alive	0
51	18-59years	50-54 years	Male	2014	Not PRCDA	White	White	Non-Spanish-Hispanic-Latino	Non-Hispanic White	8583	Unknown	"Ts,B1/B2"	8583/3: Thymoma, type B1, malignant	8583/3: Thymoma, type B1, malignant	"III/IV"	Distant site(s)/node(s) involved	Blank(s)	Blank(s)	Blank(s)	Blank(s)	Blank(s)	Total/Radical excision	40	None	None; diagnosed at autopsy	no_radiation	no_radiation	Surgery performed	None/Unknown	No/Unknown	No preoperative chemotherapy	no_systemic therapy	Blank(s)	Blank(s)	0	99	Not performed	No	No	No	No	Blank(s)	Blank(s)	Blank(s)	Unknown	Unknown	Blank(s)	Septicemia	0
58	18-59years	55-59 years	Female	2014	Not PRCDA	White	White	Non-Spanish-Hispanic-Latino	Non-Hispanic White	8584	Unknown	"Ts,B1/B2"	8584/3: Thymoma, type B2, malignant	8584/3: Thymoma, type B2, malignant	"I-IIA"	Localized only	Blank(s)	Blank(s)	Blank(s)	Blank(s)	Blank(s)	Incomplete excision	20	"Yes"	None; diagnosed at autopsy	PORT	Radiation after surgery	Surgery performed	Beam radiation	No/Unknown	No preoperative chemotherapy	no_systemic therapy	Blank(s)	Blank(s)	0	1	negative	No	No	No	No	Blank(s)	Blank(s)	Blank(s)	"<80"	20	Blank(s)	Alive	0
85	60+years	85+ years	Male	2014	Not PRCDA	Black	Black	Non-Spanish-Hispanic-Latino	Non-Hispanic Black	8580	Unknown	"Ts,NOS"	8580/3: Thymoma, malignant, NOS	8580/3: Thymoma, malignant, NOS	"I-IIA"	Localized only	Blank(s)	Blank(s)	Blank(s)	Blank(s)	Blank(s)	Incomplete excision	30	Unknown	None; diagnosed at autopsy	no_radiation	no_radiation	Surgery performed	None/Unknown	No/Unknown	No preoperative chemotherapy	no_systemic therapy	Blank(s)	Blank(s)	0	99	Not performed	No	No	No	No	Blank(s)	Blank(s)	Blank(s)	"<80"	65	Blank(s)	Other Cause of Death	0
68	60+years	65-69 years	Male	2014	Not PRCDA	White	White	Non-Spanish-Hispanic-Latino	Non-Hispanic White	8586	Unknown	TCs	8586/3: Thymic carcinoma, NOS	8586/3: Thymic carcinoma, NOS	"I-IIA"	Localized only	Blank(s)	Blank(s)	Blank(s)	Blank(s)	Blank(s)	Incomplete excision	30	None	None; diagnosed at autopsy	PORT	Radiation after surgery	Surgery performed	Beam radiation	Yes	No preoperative chemotherapy	Systemic therapy after surgery	Blank(s)	Blank(s)	2	0	Not performed	No	No	No	No	Blank(s)	Blank(s)	Blank(s)	"<80"	30	Blank(s)	Alive	0
57	18-59years	55-59 years	Male	2015	Not PRCDA	White	White	Non-Spanish-Hispanic-Latino	Non-Hispanic White	8012	Undifferentiated; anaplastic; Grade IV	NETs	8012/3: Large cell carcinoma, NOS	8012/3: Large cell carcinoma, NOS	"IIB"	Regional by direct extension only	Blank(s)	Blank(s)	Blank(s)	Blank(s)	Blank(s)	Total/Radical excision	40	None	None; diagnosed at autopsy	PORT	Radiation after surgery	Surgery performed	Beam radiation	No/Unknown	No preoperative chemotherapy	no_systemic therapy	Blank(s)	Blank(s)	0	0	Not performed	No	No	No	No	Blank(s)	Blank(s)	Blank(s)	"<80"	72	Blank(s)	Alive	0
63	60+years	60-64 years	Male	2015	Not PRCDA	Black	Black	Non-Spanish-Hispanic-Latino	Non-Hispanic Black	8583	Unknown	"Ts,B1/B2"	8583/3: Thymoma, type B1, malignant	8583/3: Thymoma, type B1, malignant	"I-IIA"	Localized only	Blank(s)	Blank(s)	Blank(s)	Blank(s)	Blank(s)	Incomplete excision	30	None	None; diagnosed at autopsy	no_radiation	no_radiation	Surgery performed	None/Unknown	No/Unknown	No preoperative chemotherapy	no_systemic therapy	Blank(s)	Blank(s)	0	0	Not performed	No	No	No	No	Blank(s)	Blank(s)	Blank(s)	"<80"	62	Blank(s)	Alive	0
74	60+years	70-74 years	Female	2015	Not PRCDA	White	White	Non-Spanish-Hispanic-Latino	Non-Hispanic White	8586	Unknown	TCs	8586/3: Thymic carcinoma, NOS	8586/3: Thymic carcinoma, NOS	"I-IIA"	Localized only	Blank(s)	Blank(s)	Blank(s)	Blank(s)	Blank(s)	Incomplete excision	30	"Yes"	None; diagnosed at autopsy	no_radiation	no_radiation	Surgery performed	None/Unknown	Yes	No preoperative chemotherapy	Systemic therapy after surgery	Blank(s)	Blank(s)	0	1	negative	No	No	No	No	Blank(s)	Blank(s)	Blank(s)	"<80"	40	Blank(s)	Alive	0
67	60+years	65-69 years	Female	2018	Not PRCDA	Black	Black	Non-Spanish-Hispanic-Latino	Non-Hispanic Black	8586	Blank(s)	TCs	8586/3: Thymic carcinoma, NOS	8586/3: Thymic carcinoma, NOS	"I-IIA"	Blank(s)	Blank(s)	T1a	N0	M0	1	Incomplete excision	30	None	None; diagnosed at autopsy	PORT	Radiation after surgery	Surgery performed	Beam radiation	No/Unknown	No preoperative chemotherapy	no_systemic therapy	Blank(s)	Blank(s)	2	0	Not performed	No	No	No	No	None; no lymph node metastases	None; no other metastases	40	"<80"	40	Blank(s)	Alive	0
52	18-59years	50-54 years	Male	2016	Not PRCDA	Black	Black	Non-Spanish-Hispanic-Latino	Non-Hispanic Black	8072	Unknown	TCs	8072/3: Squamous cell carcinoma, large cell, nonkeratinizing, NOS	8072/3: Squamous cell carcinoma, large cell, nonkeratinizing, NOS	"IIB"	Regional by direct extension only	Blank(s)	Blank(s)	Blank(s)	Blank(s)	Blank(s)	Incomplete excision	27	None	Non-primary surgical procedure to other regional sites	no_radiation	no_radiation	Surgery performed	None/Unknown	No/Unknown	No preoperative chemotherapy	no_systemic therapy	Blank(s)	Blank(s)	3	0	Not performed	No	No	No	No	None; no lymph node metastases	None; no other metastases	76	"<80"	76	Blank(s)	Other Endocrine including Thymus	1
61	60+years	60-64 years	Female	2015	Not PRCDA	White	White	Non-Spanish-Hispanic-Latino	Non-Hispanic White	8583	Unknown	"Ts,B1/B2"	8583/3: Thymoma, type B1, malignant	8583/3: Thymoma, type B1, malignant	"I-IIA"	Localized only	Blank(s)	Blank(s)	Blank(s)	Blank(s)	Blank(s)	Incomplete excision	27	None	None; diagnosed at autopsy	PORT	Radiation after surgery	Surgery performed	Beam radiation	No/Unknown	No preoperative chemotherapy	no_systemic therapy	Blank(s)	Blank(s)	0	0	Not performed	No	No	No	No	Blank(s)	Blank(s)	Blank(s)	"80+"	80	Blank(s)	Alive	0
56	18-59years	55-59 years	Male	2015	Not PRCDA	Other	Asian or Pacific Islander	Non-Spanish-Hispanic-Latino	Non-Hispanic Asian or Pacific Islander	8586	Unknown	TCs	8586/3: Thymic carcinoma, NOS	8586/3: Thymic carcinoma, NOS	"IIB"	Regional by direct extension only	Blank(s)	Blank(s)	Blank(s)	Blank(s)	Blank(s)	Total/Radical excision	40	"Yes"	Non-primary surgical procedure to other regional sites	PORT	Radiation after surgery	Surgery performed	Radiation, NOS method or source not specified	Yes	No preoperative chemotherapy	Systemic therapy after surgery	Blank(s)	Blank(s)	1	4	negative	No	No	No	No	Blank(s)	Blank(s)	Blank(s)	"80+"	85	Blank(s)	Alive	0
73	60+years	70-74 years	Female	2017	Not PRCDA	Black	Black	Non-Spanish-Hispanic-Latino	Non-Hispanic Black	8586	Unknown	TCs	8586/3: Thymic carcinoma, NOS	8586/3: Thymic carcinoma, NOS	"IIB"	Regional by direct extension only	Blank(s)	Blank(s)	Blank(s)	Blank(s)	Blank(s)	Total/Radical excision	60	"Yes"	None; diagnosed at autopsy	PORT	Radiation after surgery	Surgery performed	Beam radiation	No/Unknown	No preoperative chemotherapy	no_systemic therapy	Blank(s)	Blank(s)	1	1	negative	No	No	No	No	None; no lymph node metastases	None; no other metastases	90	"80+"	90	Blank(s)	Other Endocrine including Thymus	1
46	18-59years	45-49 years	Male	2017	Not PRCDA	White	White	Non-Spanish-Hispanic-Latino	Non-Hispanic White	8583	Unknown	"Ts,B1/B2"	8583/3: Thymoma, type B1, malignant	8583/3: Thymoma, type B1, malignant	"III/IV"	Distant site(s)/node(s) involved	Blank(s)	Blank(s)	Blank(s)	Blank(s)	Blank(s)	Total/Radical excision	60	"Yes"	None; diagnosed at autopsy	PORT	Radiation after surgery	Surgery performed	Beam radiation	Yes	Preoperative chemotherapy	Systemic therapy before surgery	Blank(s)	Blank(s)	1	2	negative	No	No	No	Yes	None; no lymph node metastases	None; no other metastases	105	"80+"	105	Blank(s)	Alive	0
51	18-59years	50-54 years	Male	2017	Not PRCDA	White	White	Non-Spanish-Hispanic-Latino	Non-Hispanic White	8585	Unknown	"Ts,B3"	8585/3: Thymoma, type B3, malignant	8585/3: Thymoma, type B3, malignant	"IIB"	Regional by direct extension only	Blank(s)	Blank(s)	Blank(s)	Blank(s)	Blank(s)	Total/Radical excision	40	"Yes"	None; diagnosed at autopsy	PORT	Radiation after surgery	Surgery performed	Beam radiation	No/Unknown	No preoperative chemotherapy	no_systemic therapy	Blank(s)	Blank(s)	0	6	negative	No	No	No	No	None; no lymph node metastases	None; no other metastases	78	"<80"	78	Blank(s)	Alive	0
53	18-59years	50-54 years	Female	2017	Not PRCDA	White	White	Non-Spanish-Hispanic-Latino	Non-Hispanic White	8582	Unknown	"Ts,A/AB"	8582/3: Thymoma, type AB, malignant	8582/3: Thymoma, type AB, malignant	"IIB"	Regional by direct extension only	Blank(s)	Blank(s)	Blank(s)	Blank(s)	Blank(s)	Total/Radical excision	60	None	None; diagnosed at autopsy	no_radiation	no_radiation	Surgery performed	None/Unknown	Yes	Preoperative chemotherapy	Systemic therapy before surgery	Blank(s)	Blank(s)	0	0	Not performed	No	No	No	No	None; no lymph node metastases	None; no other metastases	135	"80+"	135	Blank(s)	Alive	0
43	18-59years	40-44 years	Male	2016	Not PRCDA	Black	Black	Non-Spanish-Hispanic-Latino	Non-Hispanic Black	8580	Unknown	"Ts,NOS"	8580/3: Thymoma, malignant, NOS	8580/3: Thymoma, malignant, NOS	"III/IV"	Distant site(s)/node(s) involved	Blank(s)	Blank(s)	Blank(s)	Blank(s)	Blank(s)	Incomplete excision	50	None	Non-primary surgical procedure to other regional sites	PORT	Radiation after surgery	Surgery performed	Beam radiation	Yes	Preoperative chemotherapy	Systemic therapy before surgery	Blank(s)	Blank(s)	2	99	Not performed	No	No	No	No	None; no lymph node metastases	None; no other metastases	92	"80+"	92	Blank(s)	Alive	0
45	18-59years	45-49 years	Female	2017	Not PRCDA	Black	Black	Non-Spanish-Hispanic-Latino	Non-Hispanic Black	8582	Unknown	"Ts,A/AB"	8582/3: Thymoma, type AB, malignant	8582/3: Thymoma, type AB, malignant	"I-IIA"	Localized only	Blank(s)	Blank(s)	Blank(s)	Blank(s)	Blank(s)	Total/Radical excision	40	None	None; diagnosed at autopsy	no_radiation	no_radiation	Surgery performed	None/Unknown	No/Unknown	No preoperative chemotherapy	no_systemic therapy	Blank(s)	Blank(s)	4	0	Not performed	No	No	No	No	None; no lymph node metastases	None; no other metastases	55	"<80"	55	Blank(s)	Alive	0
62	60+years	60-64 years	Male	2017	Not PRCDA	White	White	Non-Spanish-Hispanic-Latino	Non-Hispanic White	8586	Unknown	TCs	8586/3: Thymic carcinoma, NOS	8586/3: Thymic carcinoma, NOS	"IIB"	Regional by direct extension only	Blank(s)	Blank(s)	Blank(s)	Blank(s)	Blank(s)	Total/Radical excision	40	None	None; diagnosed at autopsy	no_radiation	no_radiation	Surgery performed	None/Unknown	No/Unknown	No preoperative chemotherapy	no_systemic therapy	Blank(s)	Blank(s)	1	0	Not performed	No	No	No	No	None; no lymph node metastases	None; no other metastases	90	"80+"	90	Blank(s)	Alive	0
62	60+years	60-64 years	Female	2017	Not PRCDA	White	White	Non-Spanish-Hispanic-Latino	Non-Hispanic White	8582	Unknown	"Ts,A/AB"	8582/3: Thymoma, type AB, malignant	8582/3: Thymoma, type AB, malignant	"I-IIA"	Localized only	Blank(s)	Blank(s)	Blank(s)	Blank(s)	Blank(s)	Total/Radical excision	60	"Yes"	None; diagnosed at autopsy	no_radiation	no_radiation	Surgery performed	None/Unknown	No/Unknown	No preoperative chemotherapy	no_systemic therapy	Blank(s)	Blank(s)	1	7	negative	No	No	No	No	None; no lymph node metastases	None; no other metastases	120	"80+"	120	Blank(s)	Alive	0
54	18-59years	50-54 years	Female	2019	Not PRCDA	Other	Asian or Pacific Islander	Non-Spanish-Hispanic-Latino	Non-Hispanic Asian or Pacific Islander	8584	Blank(s)	"Ts,B1/B2"	8584/3: Thymoma, type B2, malignant	8584/3: Thymoma, type B2, malignant	"III/IV"	Blank(s)	Blank(s)	T1b	N0	M1a	4A	Incomplete excision	27	None	Non-primary surgical procedure performed	no_radiation	no_radiation	Surgery performed	None/Unknown	No/Unknown	No preoperative chemotherapy	no_systemic therapy	Blank(s)	Blank(s)	2	0	Not performed	No	No	No	No	None; no lymph node metastases	None; no other metastases	15	"<80"	15	Blank(s)	Alive	0
[truncated: 1,774 more rows]
[truncated: 20 more columns]
